# Supplementary material for: Chemical Modulation of Mitochondria–Endoplasmic Reticulum Contact Sites
Source: Cells. 2020 Jul 7;9(7):1637. doi: 10.3390/cells9071637 (PMC7408517; doi:10.3390/cells9071637)
Supplement: Supplementary file 1 [file cells-09-01637-s001.zip]

Archive with 1 entries (1 files):
- cells-845381-supplementary.xlsx
