# Supplementary material for: Chemical Modulation of Mitochondria–Endoplasmic Reticulum Contact Sites
Source: Cells. 2020 Jul 7;9(7):1637. doi: 10.3390/cells9071637 (PMC7408517; doi:10.3390/cells9071637)
Supplement: Supplementary file 1 [file cells-09-01637-s001.zip › cells-845381-supplementary.xlsx]

## Sheet: Identified genes
Mus musculus											Homo sapiens
Brain 1 (Ma 2017)	Brain 2 (Poston 2013)	Brain 3 (Wang 2018)	NG108-15 cells (Poston 2013)	Liver (Sala-Vila 2016)	Testis (Wang 2018)		proteins in all mouse brain proteins	proteins in all mouse tissue samples			PH5CH8 hepatocytes (Horner 2015)	Huh7 hepatocytes (Horner 2015)	Testis (Wang 2018)		proteins in all human hepatocytes
Aak1	Aak1	Aak1	Abcb6	A2m	Aaas		Aak1	Acaa1a			A2M	A1CF	AARSD1		A2M
Abat	Aars	Aars	Abcb7	Acaa1a	Aak1		Abat	Acaa2			AAAS	A2M	AASDHPPT		AAAS
Abca2	Abat	Abat	Myh10	Acaa2	Abat		Abcd3	Acox1			ABCA1	AAAS	ABAT		ABCD1
Abcd3	Abca2	Abca17	Myh9	Acap1	Abca17		Abhd12	Alb			ABCC1	AADAC	ABCA8		ABCD3
Abcg2	Abcb7	Abcb10	Myo18a	Acox1	Abca5		Abhd6	Ank2			ABCC4	AARS	ABCB6		ABCE1
Abhd12	Abcb8	Abcb7	Hsd17b10	Acta2	Abcb10		Ablim2	Atp1a1			ABCD1	AARS2	ABCB7		ABCF1
Abhd6	Abcb9	Abcb9	Gldc	Adamts16	Abcb6		Acaa1a	Atp5f1a			ABCD3	AASS	ABCC1		ABHD11
Abi1	Abcd3	Abcd1	Slc7a1	Ahdc1	Abcb7		Acaa2	Atp5f1b			ABCE1	ABAT	ABCC4		ABHD12
Abi2	Abcf1	Abcd3	Dars	Alb	Abcb9		Acad9	Atp6v0d1			ABCF1	ABCB1	ABCD1		ACAA1
Ablim2	Abhd12	Abcf2	Gars	Aldob	Abcc1		Acadvl	Gstm1			ABHD11	ABCB11	ABCD3		ACAA2
Acaa1a	Abhd16a	Abcg2	Kars	Ank2	Abcc12		Acat1	Gstp1			ABHD12	ABCB6	ABCE1		ACAD11
Acaa2	Abhd6	Abhd10	Rars	Anxa2	Abcd1		Acly	Hsd17b4			ACAA1	ABCB7	ABCF1		ACAD9
Acad9	Ablim1	Abhd11	Yars2	Atp1a1	Abcd3		Aco2	Hsp90b1			ACAA2	ABCB8	ABHD10		ACADM
Acadvl	Ablim2	Abhd12	Ncl	Atp5f1a	Abcf1		Acot7	Hspa9			ACAD11	ABCC5	ABHD11		ACADVL
Acat1	Abr	Abhd17b	Aldh1l2	Atp5f1b	Abcf2		Acox1	Myh9			ACAD9	ABCD1	ABHD12		ACAT1
Acat2	Acaa1a	Abhd5	Plod1	Atp6v0d1	Abcg2		Acsbg1	P4hb			ACADM	ABCD3	ABHD16A		ACBD5
Acly	Acaa2	Abhd6	Hsd17b12	Axdnd1	Abhd10		Acsl1	Phb			ACADVL	ABCE1	ABI1		ACD
Aco2	Acad9	Abi1	Stim1	Bhmt	Abhd11		Acsl3	Uqcrc2			ACAT1	ABCF1	ABRACL		ACLY
Acot13	Acadl	Abi2	Trpv2	C3	Abhd12		Acsl6				ACBD5	ABHD10	ACAA1		ACO2
Acot7	Acadvl	Ablim1	Slc3a2	Ca3	Abhd14a		Actg1				ACD	ABHD11	ACAA2		ACOT8
Acot9	Acat1	Ablim2	Plcb3	Calr	Abhd16a		Actr1a				ACLY	ABHD12	ACAD10		ACOT9
Acox1	Acly	Abr	Itpr3	Cat	Abhd17b		Actr1b				ACO2	ABHD3	ACAD11		ACOX1
Acsbg1	Aco2	Abracl	Slc25a4	Cav1	Abhd5		Actr2				ACOT8	ACAA1	ACAD8		ACOX3
Acsl1	Acot2	Acaa1a	Slc25a5	Ccdc30	Abhd6		Adcy9				ACOT9	ACAA2	ACAD9		ACSL3
Acsl3	Acot7	Acaa2	Vdac1	Cd5l	Abi1		Add1				ACOX1	ACAD11	ACADM		ACSL4
Acsl6	Acox1	Acaca	Hsp90b1	Cdkl3	Abi2		Add2				ACOX3	ACAD9	ACADSB		ACTA2
Acta1	Acp1	Acad10	Bdh1	Ces1d	Ablim1		Add3				ACSL3	ACADM	ACADVL		ACTB
Actb	Acsbg1	Acad11	G3bp1	Cfap74	Abr		Afg3l2				ACSL4	ACADSB	ACAT1		ACTN1
Actc1	Acsl1	Acad8	CSNK2A1	Clock	Abracl		Agap2				ACTA2	ACADVL	ACBD3		ACTN4
Actg1	Acsl3	Acad9	Vapa	Cnot11	Acaa1a		Agk				ACTB	ACAT1	ACBD5		ACTR2
Actr1a	Acsl6	Acadl	Phb	Col1a1	Acaa2		Ahcyl1				ACTL6A	ACAT2	ACE		ACTR3
Actr1b	Actc1	Acadm	Npc1	Col1a2	Acaca		Aifm1				ACTN1	ACBD5	ACE2		ADAM10
Actr2	Actg1	Acads	Cat	Col5a3	Acad10		Ak1				ACTN4	ACD	ACLY		ADAM9
Actr3	Actn1	Acadsb	Letm1	Cps1	Acad11		Ak3				ACTR2	ACIN1	ACO2		ADAR
Actr3b	Actn2	Acadvl	Spna2	Cpsf3	Acad8		Akap5				ACTR3	ACLY	ACOT1		ADCY9
Adam10	Actn4	Acap2	Stip1	Cspg4	Acad9		Alb				ADAM10	ACO2	ACOT13		ADPGK
Adam11	Actr1a	Acat1	Plec	Cyp2c29	Acadl		Alcam				ADAM15	ACOT13	ACOT2		AFDN
Adam22	Actr1b	Acat2	Vim	Cyp2c37	Acadm		Aldh1l1				ADAM9	ACOT2	ACOT8		AGK
Adam23	Actr2	Acbd5	Atp5a1	Cyp2e1	Acads		Aldh2				ADAR	ACOT8	ACOT9		AGPS
Adcy5	Adap1	Acbd6	Atp5b	Ddx50	Acadsb		Aldh3a2				ADCY9	ACOT9	ACOX1		AGR2
Adcy9	Adcy9	Ace	Atp5f1	Dmd	Acadvl		Aldh5a1				ADNP	ACOX1	ACOX2		AGRN
Add1	Add1	Acly	Atp5j2	Dnah9	Acat1		Aldh6a1				ADPGK	ACOX3	ACOX3		AHNAK
Add2	Add2	Aco2	Atp5o	Dnajb11	Acbd5		Aldoa				AFDN	ACP2	ACP1		AHSG
Add3	Add3	Acot11	Atp6v0d1	Dnajb13	Ace		Amph				AGK	ACSL3	ACR		AIFM1
Adgrl3	Afg3l2	Acot13	atp6v1a	Dock9	Acin1		Ank1				AGPS	ACSL4	ACRBP		AK2
Afg3l2	Agap2	Acot7	Ndufa9	Dpyd	Acly		Ank2				AGR2	ACSS2	ACSF2		AK3
Agap2	Agk	Acot8	Ndufs1	Dsp	Aco2		Anxa5				AGRN	ACTA2	ACSF3		AK4
Agap3	Ahcy	Acot9	Sdhb	Eif5b	Acot13		Anxa6				AHNAK	ACTB	ACSL1		AKAP2
Agk	Ahcyl1	Acox1	Uqcrc2	Ep300	Acot7		Ap1b1				AHNAK2	ACTN1	ACSL3		ALB
Agpat1	Ahsa1	Acox3	Uqcrfs1	Erich6	Acot8		Ap2a1				AHSG	ACTN4	ACSL4		ALCAM
Agpat3	Aifm1	Acp1	Decr1	Etfa	Acot9		Ap2a2				AIFM1	ACTR1A	ACSL6		ALDH1B1
Ahcyl1	Aifm3	Acrbp	Gpd2	Fbp1	Acox1		Ap2b1				AK2	ACTR2	ACSS1		ALDH3A2
Ahcyl2	Ak1	Acsbg1	Lpcat1	Fbxl18	Acox3		Ap2m1				AK3	ACTR3	ACSS3		ALDH4A1
Ahi1	Ak3	Acsf2	Ptdss1	Fer1l6	Acp1		Ap2s1				AK4	ADAM10	ACTA2		ALDOA
Ache	Akap12	Acsf3	Acbd3	Fgg	Acr		Apoe				AKAP12	ADAM9	ACTB		ALDOC
Aifm1	Akap5	Acsl1	Agps	Fn1	Acrbp		Apoo				AKAP2	ADAR	ACTL6A		ALG1
Aifm3	Alb	Acsl3	Cyb5r1	Fsip2	Acsbg1		Arcn1				AKAP8	ADCY3	ACTN1		ALKBH5
Ak1	Alcam	Acsl4	Fasn	Ftcd	Acsbg2		Arf6				ALB	ADCY6	ACTN4		ALYREF
Ak3	Aldh1l1	Acsl6	Acaa2	Fzd6	Acsf2		Arhgdia				ALCAM	ADCY9	ACTR1A		AMIGO2
Akap5	Aldh2	Acta1	Acadvl	Gapdh	Acsl1		Arl8b				ALDH1B1	ADD1	ACTR2		ANXA1
Akap9	Aldh3a2	Actb	Hadha	Glcci1	Acsl3		Arpc2				ALDH3A2	ADD3	ACTR3		ANXA11
Alb	Aldh3b1	Actg1	Ctsd	Gm4985	Acsl4		Arpc4				ALDH4A1	ADGRA3	ACYP1		ANXA2
Alcam	Aldh5a1	Actn1	Gaa	Grn	Acsl6		Ass1				ALDOA	ADGRG6	ADAM10		ANXA4
Aldh1l1	Aldh6a1	Actn2	Scarb2	Gstk1	Acss1		Atad3				ALDOC	ADGRL2	ADAMTS9		ANXA5
Aldh2	Aldh9a1	Actn4	Dhrs7b	Gstm1	Acta1		Atl1				ALG1	ADPGK	ADAR		ANXA6
Aldh3a2	Aldoa	Actr1a	Ggt7	Gstp1	Actb		Atp1a1				ALKBH5	ADPRH	ADCK1		AP1B1
Aldh5a1	Als2	Actr1b	Orghdl	H2bc4	Actbl2		Atp1a2				ALPP	ADRM1	ADCK5		AP2A1
Aldh6a1	Amph	Actr2	Acat1	H2bc6	Actg1		Atp1a3				ALYREF	AFDN	ADD1		AP2A2
Aldoa	Ank1	Actr3	Aldh18a1	H2bc8	Actl6a		Atp1b1				AMIGO2	AFG3L2	ADD3		AP2B1
Aldob	Ank2	Actr3b	Aldh2	Hal	Actl7a		Atp1b2				AMPH	AFP	ADGRG1		AP2M1
Aldoc	Ankrd63	Acvr1b	Glud1	Hmgcs2	Actn1		Atp2a2				ANKH	AGBL1	ADPGK		APEX1
Alg2	Anln	Acyp1	Got2	Hoxd8	Actn2		Atp2a3				ANLN	AGK	AFDN		API5
Amph	Anxa2	Acyp2	Me2	Hsd17b4	Actn4		Atp2b2				ANXA1	AGMAT	AFG3L2		APLP2
Ank1	Anxa5	Adam10	Mthfd1l	Hsp90b1	Actr1a		Atp5f1a				ANXA11	AGPAT1	AGK		APMAP
Ank2	Anxa6	Adam11	Mthfd2	Hspa5	Actr1b		Atp5f1b				ANXA2	AGPAT2	AGPAT1		APOL2
Ank3	Ap1b1	Adam22	Nnt	Hspa9	Actr2		Atp5pb				ANXA4	AGPS	AGPAT5		APP
Anks1b	Ap2a1	Adam23	Oat	Igfn1	Actr3		Atp5pd				ANXA5	AGR2	AGPS		ARHGEF2
Anpep	Ap2a2	Adck1	Pigs	Igh-3	Acyp1		Atp5pf				ANXA6	AGRN	AGTRAP		ARL6IP1
Anxa5	Ap2b1	Adcy3	Pycr1	Ighm	Adad1		Atp5po				AP1B1	AGT	AHCY		ARL6IP5
Anxa6	Ap2m1	Adcy5	Rpl18	Igkc	Adam10		Atp6v0d1				AP2A1	AGTRAP	AHCYL1		ARL8B
Ap1b1	Ap2s1	Adcy9	Shmt2	Igk-V19-17	Adam1b		Atp6v1a				AP2A2	AHCY	AHNAK		ARPC1B
Ap2a1	Ap3b2	Add1	DYNc1h1	Jup	Adam2		Atp6v1b2				AP2B1	AHNAK	AHSA1		ARPC2
Ap2a2	Ap3d1	Add2	Atp5l	Kmo	Adam32		Atp6v1c1				AP2M1	AHSG	AIDA		ARPC3
Ap2b1	Apoe	Add3	Slc25a1	Lonp2	Adam5		Atp6v1d				AP5Z1	AIFM1	AIFM1		ASPH
Ap2m1	Apoo	Adgrb3	Hnrnpa0	Lrrc59	Adck1		Atp6v1e1				APEX1	AIP	AIMP1		ATAD3B
Ap2s1	Araf	Adgrl1	Hnrnpc	Map3k4	Adcy5		Atp6v1g2				API5	AK2	AIMP2		ATG9A
Apmap	Arcn1	Adgrl3	Alg2	Mat1a	Adcy9		Atp6v1h				APLP2	AK3	AK1		ATL2
Apoe	Arf3	Adh5	Glt25d1	Mbl2	Add1		Atp8a1				APMAP	AK4	AK2		ATL3
Apoo	Arf6	Adpgk	Plod3	Mettl7a3	Add3		Atp9a				APOBEC3B	AKAP2	AK3		ATP1A1
App	Arfgef3	Adrm1	Afg3l2	Mettl7b	Adpgk		Auh				APOL2	AKR1C1	AK4		ATP1B1
Aqp1	Arhgap23	Afdn	Erlin2	Mid2	Adrm1		Baiap2				APP	ALB	AKAP12		ATP1B3
Aqp4	Arhgap35	Afg3l2	Psmd2	Mixl1	Afdn		Basp1				AQR	ALCAM	AKAP3		ATP2A2
Arap1	Arhgap39	Agap2	Atp1a1	Mthfd1l	Afg3l2		Bcap31				ARF1	ALDH16A1	AKAP4		ATP2B1
Arcn1	Arhgap5	Agap3	Sep15	Mup17	Aftph		Bcas1				ARHGAP12	ALDH18A1	AKR7A2		ATP2B4
Arf1	Arhgdia	Agfg1	Clgn	Myh9	Agfg1		Bdh1				ARHGAP17	ALDH1A1	ALDH18A1		ATP2C1
Arf4	Arhgef11	Agfg2	Tcp1	Myo9a	Agfg2		Bin1				ARHGAP45	ALDH1B1	ALDH1A1		ATP5F1A
Arf5	Arhgef2	Agk	Uggt	Necab2	Agk		Brsk1				ARHGEF2	ALDH2	ALDH1B1		ATP5F1B
Arf6	Arl2	Agpat1	Canx	Nudc	Agpat1		Bsg				ARHGEF7	ALDH3A2	ALDH2		ATP5F1C
Arhgdia	Arl8b	Agpat3	Cct5	Ocln	Agpat3		Bsn				ARID1B	ALDH4A1	ALDH3A2		ATP5F1D
Arl6ip5	Arpc2	Agpat4	Cct6a	P4hb	Agpat4		Btbd17				ARL6IP1	ALDH5A1	ALDH4A1		ATP5MF
Arl8b	Arpc4	Agpat5	Cct8	Pax7	Agpat5		C1qbp				ARL6IP5	ALDH6A1	ALDH5A1		ATP5PB
Arpc1a	Asap1	Agps	Dnaja2	Pc	Agps		C2cd2l				ARL8B	ALDH7A1	ALDH6A1		ATP5PD
Arpc2	Asna1	Agtpbp1	DNAJB11	Pcdhb11	Agtrap		Ca2				ARPC1B	ALDOA	ALDH7A1		ATP5PF
Arpc3	Aspa	Agtrap	DNAJC11	Pdia5	Ahcyl1		Cacna2d1				ARPC2	ALDOC	ALDH9A1		ATP5PO
Arpc4	Ass1	Ahcy	Fkbp8	Phb	Ahcyl2		Cacna2d2				ARPC3	ALG1	ALDOA		ATP6AP1
Arpc5l	Atad3	Ahcyl1	Ganab	Plec	Ahsa1		Cacna2d3				ARPC5L	ALG12	ALDOC		ATP6AP2
Ascc3	Atcay	Ahcyl2	Hsp90ab1	Prune2	Aida		Cacng8				ASPH	ALG2	ALG1		ATP6V0A2
Asph	Atg9a	Ahsa1	Hspa9	Rbp7	Aifm1		Cadm1				ATAD3B	ALG3	ALG2		ATP6V0D1
Asrgl1	Atl1	Ache	Mogs	Rida	Aimp1		Cadm4				ATAD3C	ALG5	ALG9		ATP6V1A
Ass1	Atp1a1	Aida	P4hb	Rpl22	Aimp2		Camk2a				ATG9A	ALKBH5	AMBP		ATP6V1C1
Astn1	Atp1a2	Aifm1	Pdia3	Rpl23	Ak1		Camk2b				ATL1	ALYREF	ANO6		ATP6V1H
Atad1	Atp1a3	Aimp1	Sec63	Rpl26	Ak2		Camk2d				ATL2	AMBP	ANXA1		AUP1
Atad3	Atp1b1	Aimp2	Trap1	Rpl28	Ak3		Camk2g				ATL3	AMER3	ANXA11		B2M
Atl1	Atp1b2	Ak1	Stom	Rpl3	Ak4		Camkv				ATP1A1	AMFR	ANXA2		B3GLCT
Atl2	Atp2a1	Ak2	Ywhaz	Rpn2	Ak7		Cand1				ATP1B1	AMIGO2	ANXA4		B4GALT1
Atp12a	Atp2a2	Ak3	Calr	Sacs	Ak8		Canx				ATP1B3	AMT	ANXA5		B4GALT3
Atp1a1	Atp2a3	Ak4	Ckap4	Sft2d3	Akap12		Cap1				ATP2A2	ANKRD33B	ANXA6		BAIAP2L1
Atp1a2	Atp2b1	Ak5	Ddost	Slc12a9	Akap3		Capza2				ATP2B1	ANO10	ANXA7		BAZ1B
Atp1a3	Atp2b2	Akap12	Eif2s1	Slc7a8	Akap4		Capzb				ATP2B4	ANO6	AOC3		BCAM
Atp1a4	Atp2b3	Akap3	Hspa5	Sned1	Akap7		Cask				ATP2C1	ANP32A	AP1B1		BCAP31
Atp1b1	Atp2b4	Akap4	Hyou1	Sord	Akr1a1		Caskin1				ATP5F1A	ANPEP	AP1M1		BLOC1S5
Atp1b2	Atp5c1	Akap5	Rpn1	Sp1	Akr1b1		Cct2				ATP5F1B	ANXA1	AP1S1		BOP1
Atp1b3	Atp5d	Akap7	Rpn2	Srbd1	Akr1b8		Cct3				ATP5F1C	ANXA11	AP2A1		BRI3BP
Atp2a1	Atp5f1a	Akr1a1	Ssr4	Sts	Akr7a2		Cct4				ATP5F1D	ANXA2	AP2A2		BRIX1
Atp2a2	Atp5f1b	Akr1b1	Vcp	Syt3	Alb		Cct7				ATP5MF	ANXA3	AP2B1		BSG
Atp2a3	Atp5h	Akr1b8	Gdi1	Tenm3	Alcam		Cct8				ATP5PB	ANXA4	AP2M1		BUB3
Atp2b2	Atp5pb	Akr7a2	Rab1	Tf	Aldh18a1		Cd200				ATP5PD	ANXA5	AP2S1		C1QBP
Atp4a	Atp5pd	Alb	Rab3c	Tfip11	Aldh1a1		Cd47				ATP5PF	ANXA6	AP3B2		C2CD2
Atp5f1a	Atp5pf	Alcam	Spnb2	Tjp2	Aldh1b1		Cd81				ATP5PO	AP1B1	AP3S1		CALD1
Atp5f1b	Atp5po	Aldh18a1	Timm17a	Tmem161a	Aldh1l1		Cd82				ATP6AP1	AP1G1	APCS		CALM1
Atp5f1c	Atp6v0d1	Aldh1a1	Arf1	Trank1	Aldh2		Cdc42				ATP6AP2	AP1S1	APEX1		CALR
Atp5f1d	Atp6v1a	Aldh1b1	Copa	Trim38	Aldh3a2		Cdc42bpb				ATP6V0A2	AP2A1	API5		CALU
Atp5f1e	Atp6v1b2	Aldh1l1	COPG	Tstd2	Aldh3b1		Cdh13				ATP6V0D1	AP2A2	APMAP		CAMK2D
ATP5IF1	Atp6v1c1	Aldh2	ipo5	Ugt2b17	Aldh4a1		Cdh2				ATP6V1A	AP2B1	APOA1		CAND1
Atp5md	Atp6v1d	Aldh3a2	Kpnb1	Uox	Aldh5a1		Cdipt				ATP6V1C1	AP2M1	APOBEC3C		CANX
Atp5me	Atp6v1e1	Aldh3b1	Lman1	Uqcrc2	Aldh6a1		Cds2				ATP6V1H	AP3D1	APOC3		CAP1
Atp5mf	Atp6v1f	Aldh4a1	Rab5c	Utp14b	Aldh7a1		Cfl1				AUP1	APEX1	APOE		CAPZA1
Atp5mg	Atp6v1g2	Aldh5a1	Rab7a	Vnn1	Aldh9a1		Cisd1				B2M	API5	APOH		CASK
Atp5pb	Atp6v1h	Aldh6a1	Samm50	Wdtc1	Aldoa		Ckap4				B3GLCT	APLP2	APOO		CAT
Atp5pd	Atp8a1	Aldh7a1	Sec23a	Znf592	Aldob		Ckap5				B4GALT1	APMAP	APOOL		CBX3
Atp5pf	Atp9a	Aldh9a1	Stx12		Aldoc		Ckb				B4GALT3	APOA1	ARCN1		CCDC47
Atp5po	Auh	Aldoa	Timm44		Alg11		Ckmt1				BAIAP2	APOA2	ARF3		CCDC50
Atp6ap1	Bag5	Aldoc	Timm50		Alg2		Clasp2				BAIAP2L1	APOB	ARF4		CCT2
Atp6v0a1	Baiap2	Alg2	Vps35		Alg5		Clic4				BASP1	APOE	ARF6		CCT3
Atp6v0a4	Basp1	Alg9	Vps45		Alg9		Cltc				BAZ1A	APOL2	ARGLU1		CCT4
Atp6v0c	Bcap31	Ampd2	Vti1b		Alpl		Clu				BAZ1B	APOO	ARHGAP1		CCT5
Atp6v0d1	Bcas1	Amph	Ywhah		Alyref		Cnp				BCAM	APP	ARHGDIA		CCT6A
Atp6v1a	Bcas3	Ank1	Capn5		Amhr2		Cnrip1				BCAP29	ARF3	ARL1		CCT7
Atp6v1b2	Bcr	Ank2	Atp6v1c1		Angel2		Cntn1				BCAP31	ARF4	ARL15		CD151
Atp6v1c1	Bdh1	Ank3	TMX2		Ank2		Cntn2				BCS1L	ARF6	ARL6IP1		CD276
Atp6v1d	Bin1	Anks1b	Uquru1		Ank3		Cntnap1				BET1	ARFIP1	ARL6IP5		CD59
Atp6v1e1	Brinp1	Anln	Aifm1		Anks1b		Coro1a				BGN	ARFRP1	ARL8A		CD81
Atp6v1g1	Brsk1	Anxa11	Etfa		Ano10		Cox4i1				BLOC1S5	ARG2	ARL8B		CD97
Atp6v1g2	Brsk2	Anxa2	Actn1		Ano9		Cox5a				BOP1	ARHGEF2	ARMC1		CDC37
Atp6v1h	Bsg	Anxa5	Iqgap1		Anxa11		Cox7a2				BRI3BP	ARL15	ARMC10		CDC42
Atp8a1	Bsn	Anxa6	Msn		Anxa2		Crmp1				BRIX1	ARL6IP1	ARMC12		CDC5L
Atp9a	Btbd17	Anxa7	Rtn4		Anxa5		Cs				BSG	ARL6IP5	ARMCX3		CDH2
Auh	C1qbp	Ap1b1	Glg1		Anxa6		Csrp1				BST2	ARL8B	ARPC1A		CDS2
B3gat3	C2cd2l	Ap1g1	Abce1		Aoc3		Ctnna2				BTN2A1	ARMC10	ARPC1B		CEMIP2
Bag6	C2cd4cC2CD4	Ap1m1	Rangap1		Ap1b1		Cyb5r3				BUB3	ARMCX3	ARPC2		CENPF
Baiap2	C2cd5	Ap1s1	Eef1a1		Ap1g1		Cyc1				BUD31	ARPC1B	ARPC3		CENPV
Basp1	Ca14	Ap2a1	Eef1a2		Ap1m1		Cycs				C1QBP	ARPC2	ARPC4		CERS2
Bbs10	Ca2	Ap2a2	Lama5		Ap1s1		Cyfip1				C2CD2	ARPC3	ARPC5		CFL1
Bcan	Cacna2d1	Ap2b1	C1qbp		Ap2a1		Cyfip2				C4B	ARPC5	ARPC5L		CFL2
Bcap31	Cacna2d2	Ap2m1	Rras		Ap2a2		Dbi				CALD1	ARSE	ARSD		CIRBP
Bcas1	Cacna2d3	Ap2s1	Ap2a2		Ap2b1		Dclk1				CALM1	ASAH1	ART3		CISD2
Bcl2l13	Cacng8	Ap3b2	Cltc		Ap2m1		Dctn1				CALR	ASGR1	ASAH1		CKAP4
Bdh1	Cadm1	Ap3d1	Napa		Ap2s1		Dctn2				CALU	ASGR2	ASB9		CLASP1
Bin1	Cadm4	Ap3m2	Fh1		Ap3d1		Ddah1				CAMK2D	ASPH	ASPH		CLCC1
Bri3bp	Calb2	Ap3s1	Aco2		Ap3s1		Ddost				CAND1	ASPM	ASPN		CLN3
Brk1	Calm1	Apba1	Cs		Apba1		Dip2b				CANX	ATAD3A	ASRGL1		CLPTM1
Brsk1	Calu	Aplp2	Dlat		Apex1		Diras2				CAP1	ATAD3B	ASZ1		CLPTM1L
Bsg	Camk2a	Apmap	Dlst		Api5		Dlat				CAPRIN1	ATG9A	ATAD1		CLTC
Bsn	Camk2b	Apoe	Mdh2		Aplp2		Dld				CAPZA1	ATL2	ATAD3A		CNN2
Btbd17	Camk2d	Apoo	Ogdh		Apmap		Dlg1				CAPZB	ATL3	ATAD3B		CNNM3
C1qb	Camk2g	Apool	Pck2		Apoa1		Dlg4				CASK	ATP11A	ATL3		CNP
C1qbp	Camkv	App	Pdhb		Apoe		Dlgap3				CAT	ATP11B	ATM		CNPY2
C1qc	Cand1	Appl1	Sucla2		Apoh		Dlgap4				CATSPERG	ATP13A1	ATP13A1		CNPY3
C2cd2l	Canx	Aqp4	Suclg1		Apoo		Dlst				CAV1	ATP13A3	ATP1A1		COLGALT1
Ca2	Cap1	Arcn1	Suclg2		Apool		Dmxl2				CAVIN1	ATP1A1	ATP1B1		COMT
Cacna1c	Cap2	Arf3	Snd1		App		Dnajc6				CAVIN2	ATP1B1	ATP1B3		COMTD1
Cacna1e	Capza2	Arf5	Tfb1m		Appl1		Dnm1				CBX1	ATP1B3	ATP2A2		CORO1B
Cacna1s	Capzb	Arf6	Mrpl1		Aqp7		Dnm1l				CBX3	ATP2A2	ATP2B1		CORO1C
Cacna2d1	Casc4	Arfgap1	Cyb5r3		Arcn1		Dnm2				CCDC114	ATP2B1	ATP2B4		COX20
Cacna2d2	Cask	Arfgap3	Eprs		Arf3		Dnm3				CCDC124	ATP2B2	ATP5F1A		COX4I1
Cacna2d3	Caskin1	Arfgef2	Gcn1l1		Arf5		Dock7				CCDC38	ATP2B4	ATP5F1B		COX5A
Cacnb4	Ccdc88a	Arfip2	Mrpl10		Arf6		Dpp10				CCDC47	ATP2C1	ATP5F1C		COX5B
Cacng8	Cct2	Arhgap1	Mrpl11		Arfgap1		Dpp6				CCDC50	ATP5F1A	ATP5F1D		COX6B1
Cadm1	Cct3	Arhgap21	Mrpl15		Arfgap2		Dpysl2				CCNYL1	ATP5F1B	ATP5F1E		COX7A2
Cadm2	Cct4	Arhgap39	Mrps27		Arfgap3		Dpysl4				CCT2	ATP5F1C	ATP5IF1		COX7A2L
Cadm3	Cct7	Arhgdia	Mrps30		Arfgef2		Dst				CCT3	ATP5F1D	ATP5ME		CPD
Cadm4	Cct8	Arhgef2	Mrps31		Arfrp1		Dtna				CCT4	ATP5MD	ATP5MF		CPNE3
Cadps	Cd200	Arhgef7	Mrps9		Arglu1		Dync1h1				CCT5	ATP5ME	ATP5MG		CPSF1
Calm1	Cd47	Arl3	Ptrh2		Arhgap1		Dync1li1				CCT6A	ATP5MF	ATP5PB		CPSF6
Calm2	Cd81	Arl6ip5	Rpl4		Arhgap39		Dync1li2				CCT7	ATP5MG	ATP5PD		CROT
Calm3	Cd82	Arl8a	Rps5		Arhgdia		Eef1a1				CD109	ATP5PB	ATP5PF		CS
Calr	Cdc37	Arl8b	Tsfm		Arhgef2		Eef1b				CD151	ATP5PD	ATP5PO		CSE1L
Camk2a	Cdc42	Armc1	Eef2		Arhgef7		Eef1d				CD276	ATP5PF	ATP6AP1		CSN3
Camk2b	Cdc42bpa	Armc10	Mtap1b		Arl3		Eef1g				CD320	ATP5PO	ATP6AP2		CSNK1A1
Camk2d	Cdc42bpb	Arpc1a	Slc12a9		Arl6ip1		Eef2				CD44	ATP6AP1	ATP6V0A1		CSRP1
Camk2g	Cdh13	Arpc1b	Slc1a4		Arl6ip5		Efr3b				CD55	ATP6AP2	ATP6V0D1		CSTF3
Camkv	Cdh2	Arpc2	Cox4I1		Arl6ip6		Ehd3				CD59	ATP6V0A1	ATP6V1A		CTCF
Cand1	Cdipt	Arpc3	Lrpprc		Arl8a		Echs1				CD70	ATP6V0A2	ATP6V1B2		CTDSP2
Canx	Cdk16	Arpc4	Mtch2		Arl8b		Emc1				CD81	ATP6V0D1	ATP6V1E1		CTNNA1
Cap1	Cdk5	Arpc5l	Mt-Co2		Armc1		Endod1				CD82	ATP6V1A	ATP6V1F		CTNNB1
Capn5	Cds2	Arpp19	Slc25a10		Armc10		Eno2				CD9	ATP6V1B2	ATP6V1G1		CTNND1
Capza2	Cep170	Arrb1	Slc25a11		Armc12		Epb41l1				CD97	ATP6V1C1	ATP9A		CTSA
Capzb	Cfl1	Art3	Slc25a12		Armc3		Epb41l2				CDC37	ATP6V1D	ATXN10		CTSB
Cask	c-Ha-ras	Arvcf	Tomm40		Armc4		Epb41l3				CDC42	ATP6V1E1	AUH		CTSZ
Caskin1	Cisd1	Asah1	March5		Arpc1a		Erc2				CDC42EP4	ATP6V1F	B2M		CTTN
Cat	Ckap4	Asap1	Atad1		Arpc1b		Erlin2				CDC5L	ATP6V1G1	B3GAT3		CUTA
Cbr1	Ckap5	Asph	BC094435		Arpc2		Ermn				CDCA3	ATP6V1H	BAG2		CXADR
Ccdc136	Ckb	Asphd2	Chgb		Arpc3		Erp29				CDCP1	ATP8A2	BAG5		CYB5A
Ccdc177	Ckm	Asrgl1	Esyt1		Arpc4		Etfdh				CDH2	ATP9B	BAK1		CYB5B
Ccdc47	Ckmt1	Ass1	Exdc		Arpc5l		Exoc4				CDIPT	ATRN	BANF1		CYB5R1
Ccny	Ckmt2	Astn1	Gag		Arpp19		Exog				CDK1	ATRX	BAZ1B		CYB5R3
Cct2	Clasp1	Asz1	Ghdc		Arrb1		Ezr				CDK3	AUP1	BCAM		CYC1
Cct3	Clasp2	Atad1	Gm5451		Art3		Fam49b				CDS2	AURKAIP1	BCAP31		CYCS
Cct4	Clcn6	Atad3	Gm8730		Arxes2		Fasn				CDV3	B2M	BCAT2		CYFIP1
Cct5	Clic4	Atat1	Gm9493		Asah1		Fh				CEBPZ	B3GAT3	BCKDHA		CYP51A1
Cct6a	Cltc	Atcay	Hspd1		Asap1		Fkbp8				CELF2	B3GLCT	BCKDK		DAG1
Cct7	Clu	Atic	LOC100046151		Asph		Flot1				CEMIP2	B3GNT2	BCL2L13		DAGLB
Cct8	Cmas	Atl1	LOC100046302		Asrgl1		Flot2				CENPF	B4GALT1	BCS1L		DAP3
Cd200	Cmpk1	Atl2	LOC100362453		Ass1		Fmnl2				CENPV	B4GALT3	BET1L		DAZAP1
Cd47	Cnot1	Atl3	LOC100363469		Asz1		Fscn1				CEP170	B4GAT1	BGN		DBN1
Cd81	Cnp	Atp1a1	LOC682967		Atad1		Gabbr1				CEP41	BAG2	BNIP3L		DCUN1D3
Cd82	Cnrip1	Atp1a2	LOC682967		Atad3		Gabbr2				CERS2	BAIAP2L1	BPHL		DDOST
Cd9	Cntn1	Atp1a3	Lrrd59		Atic		Gabra1				CFL1	BANF1	BRD1		DDRGK1
Cd99l2	Cntn2	Atp1a4	Nomo1		Atl1		Gabrb2				CFL2	BAX	BRD2		DDX1
Cdc23	Cntnap1	Atp1b1	Por		Atl2		Ganab				CIRBP	BAZ1B	BRK1		DDX17
Cdc42	Copb2	Atp1b2	Tm9sf2		Atl3		Gap43				CISD2	BAZ2A	BSCL2		DDX18
Cdc42bpb	Coro1a	Atp1b3	Tm9sf4		Atp11a		Gas7				CKAP4	BBS1	BSG		DDX21
Cdh13	Cox4i1	Atp2a2	Tmem120a		Atp12a		Gdap1				CKAP5	BCAM	BST2		DDX39B
Cdh16	Cox5a	Atp2a3	Chchd3		Atp13a1		Gdi1				CLASP1	BCAP31	BUB3		DDX3X
Cdh2	Cox7a2	Atp2b1	Hdlbp		Atp1a1		Gdi2				CLCC1	BCKDHB	C12orf73		DDX47
Cdipt	Cpd	Atp2b2	Matr3		Atp1a2		Gfap				CLCN7	BCL2L10	C16orf58		DDX5
Cds1	Cpm	Atp2b4	Nbas		Atp1a3		Ggt7				CLN3	BCL2L13	C19orf25		DDX56
Cds2	Cpne4	Atp5f1a	Ppp2r1a		Atp1a4		Gk				CLPTM1	BEND3	C1QA		DERL1
Cend1	Cpne5	Atp5f1b	Ptcd3		Atp1b1		Glg1				CLPTM1L	BET1L	C1QB		DHCR24
Cep131	Cpne6	Atp5f1c	Rcn2		Atp1b2		Glod4				CLTC	BID	C1QBP		DHCR7
Cfl1	Cpne8	Atp5f1d	Rcn3		Atp1b3		Gls				CMAS	BLOC1S5	C1QC		DHRS1
Cfl2	Cpne9	Atp5f1e	Rps17		Atp2a2		Glud1				CNBP	BOP1	C2		DHRS7
Cisd1	Cpt1c	ATP5IF1	Rps4x		Atp2b1		Glul				CNN2	BRI3BP	C20orf144		DHRS7B
Cisd2	Crmp1	Atp5me	Stoml2		Atp2b2		Gna11				CNN3	BRIX1	C2CD5		DHX15
Ckap4	Crym	Atp5mf	Ttc35		Atp2b4		Gnai2				CNNM3	BSG	C3		DHX9
Ckap5	Cs	Atp5mg			Atp5f1a		Gnao1				CNP	BUB3	C3orf38		DIAPH1
Ckb	Csnk2a1	Atp5pb			Atp5f1b		Gnaq				CNPY2	C19orf25	C4B		DLD
Ckmt1	Csrp1	Atp5pd			Atp5f1c		Gnas				CNPY3	C1QBP	C4BPA		DLG1
Clasp2	Ctnna2	Atp5pf			Atp5f1d		Gnaz				COL4A1	C2CD2	C5orf22		DLGAP3
Clcn4	Cttn	Atp5po			Atp5f1e		Gnb1				COL4A2	C2orf72	C6		DLST
Clcn6	Cul5	Atp6ap1			ATP5IF1		Gng12				COLGALT1	C3	C7		DNAJA1
Cldn11	Cyb5r3	Atp6ap2			Atp5me		Gng3				COMT	C5	C8B		DNAJB12
Clic4	Cyc1	Atp6v0a1			Atp5mf		Got1				COMTD1	C6orf120	C8orf82		DNAJC10
Clip2	Cycs	Atp6v0c			Atp5mg		Got2				CORO1B	C7orf25	C9		DNAJC11
Clptm1	Cyfip1	Atp6v0d1			Atp5pb		Gpc1				CORO1C	C7orf50	CA2		DNAJC13
Clta	Cyfip2	Atp6v1a			Atp5pd		Gpd1				COX20	CA12	CA5B		DNAJC16
Cltb	Cyp2d22	Atp6v1b2			Atp5pf		Gpd2				COX4I1	CACNA1I	CAB39		DNAJC3
Cltc	Cyp46a1	Atp6v1c1			Atp5po		Gpi				COX5A	CACNG8	CABYR		DNAJC5
Clu	Dag1	Atp6v1d			Atp6ap1		Gpm6a				COX5B	CADM1	CAD		DNAJC8
Cnot11	Dbi	Atp6v1e1			Atp6ap2		Gpm6b				COX6B1	CALD1	CADM1		DNM1L
Cnp	Dbnl	Atp6v1f			Atp6v0a1		Gprin1				COX7A2	CALM1	CALD1		DNM2
Cnpy2	Dcakd	Atp6v1g1			Atp6v0c		Gria2				COX7A2L	CALR	CALR		DNMT1
Cnr1	Dclk1	Atp6v1g2			Atp6v0d1		Gria3				CPA4	CALU	CALU		DOLPP1
Cnrip1	Dclk2	Atp6v1h			Atp6v1a		Grin1				CPD	CAMK2D	CAMK2D		DPM1
Cntfr	Dctn1	Atp8a1			Atp6v1b2		Grin2b				CPNE2	CAMLG	CAND1		DPM3
Cntln	Dctn2	Atp8b3			Atp6v1c1		Grm1				CPNE3	CAND1	CANX		DPY19L1
Cntn1	Ddah1	Atp9a			Atp6v1d		Grm3				CPSF1	CANX	CAP1		DPY30
Cntn2	Ddost	Atxn10			Atp6v1e1		Grm5				CPSF6	CAP1	CAPG		DSTN
Cntnap1	Ddx1	Atxn2l			Atp6v1f		Gsk3b				CPT1A	CAPN5	CAPN2		DYNC1H1
Cntnap2	Ddx17	Auh			Atp6v1g1		Gstm1				CRELD2	CAPZA1	CAPN5		DYNC1I2
Col7a1	Ddx3x	Aup1			Atp6v1g2		Gstm5				CRIP2	CARS2	CAPZA1		DYNC1LI1
Comtd1	Ddx5	Avl9			Atp6v1h		Gstp1				CROT	CASK	CAPZA2		DYNLT1
Copa	Ddx6	Bag2			Atp8b3		H1-0				CS	CASKIN2	CAPZB		DYSF
Copb2	Decr1	Bag5			Atr		Hadha				CSDE1	CASP14	CARD19		ECE1
Coro1a	Dhx15	Bag6			Atxn10		Hadhb				CSE1L	CASP7	CARMIL1		ECI1
Coro1c	Dhx9	Baiap2			Atxn2l		Hbb-b1				CSN3	CAT	CARS2		ECI2
Coro2b	Dip2b	Baiap3			Auh		Hcn1				CSNK1A1	CATSPER1	CASC4		EEA1
Cox4i1	Diras2	Banf1			Aup1		Hcn2				CSRP1	CBLB	CAT		EEF1A1
Cox5a	Dlat	Basp1			B2m		Hk1				CSRP2	CBX3	CAV1		EEF1A1P5
Cox5b	Dld	Bcan			B4galnt1		Hnrnpk				CSTF3	CCDC102B	CAV2		EEF1B2
Cox6a1	Dlg1	Bcap29			Bag2		Hpca				CTCF	CCDC126	CBR1		EEF1D
Cox6b1	Dlg4	Bcap31			Bag5		Hpcal4				CTDSP2	CCDC134	CBR4		EEF1G
Cox6c	Dlgap3	Bcas1			Bag6		Hsd17b4				CTDSPL2	CCDC47	CC2D1A		EEF2
Cox7a2	Dlgap4	Bcas3			Baiap2		Hsp90aa1				CTNNA1	CCDC50	CCDC126		EFR3A
Cox7c	Dlst	Bcl2l13			Baiap2l1		Hsp90ab1				CTNNB1	CCDC58	CCDC127		EFTUD2
Cplx2	Dmxl2	Bcr			Banf1		Hsp90b1				CTNND1	CCDC86	CCDC47		EGFR
Creld1	Dnaja3	Bcs1l			Basp1		Hspa12a				CTSA	CCK	CCDC58		EHD4
Crip2	Dnajc13	Bdh1			Bax		Hspa2				CTSB	CCM2L	CCDC62		ECHS1
Crmp1	Dnajc6	Bicd2			Baz1a		Hspa4				CTSZ	CCN2	CCDC90B		EIF2AK2
Cryab	Dnm1	Bin1			Bbs5		Hspa4l				CTTN	CCNB1	CCM2		EIF2S1
Cs	Dnm1l	Bola3			Bbs7		Hspa8				CUL4A	CCPG1	CCNY		EIF2S3
Csnk1d	Dnm2	Bphl			Bcan		Hspa9				CUTA	CCT2	CCNYL1		EIF3A
Cspg5	Dnm3	Bpnt1			Bcap29		Hspd1				CUX1	CCT3	CCSMST1		EIF3F
Csrp1	Dock7	Bri3bp			Bcap31		Hyou1				CXADR	CCT4	CCT2		EIF4A1
Ctnna1	Dock9	Brinp2			Bcas3		Chchd3				CYB5A	CCT5	CCT3		EIF4A3
Ctnna2	Dpp10	Brk1			Bcat2		Chchd6				CYB5B	CCT6A	CCT4		EIF4G1
Ctnnb1	Dpp6	Brsk1			Bcl2l13		Idh2				CYB5R1	CCT7	CCT5		EIF4H
Ctnnd2	Dpysl2	Brsk2			Bcs1l		Idh3a				CYB5R3	CD151	CCT6A		EIF5A
Ctsb	Dpysl3	Bsg			Bdh1		Idh3g				CYC1	CD276	CCT6B		EIF6
Cyb5a	Dpysl4	Bsn			Bet1		Igsf21				CYCS	CD38	CCT7		ELAVL1
Cyb5b	Dpysl5	Btbd17			Bet1l		Igsf8				CYFIP1	CD46	CCT8		ELOVL1
Cyb5r3	Dst	C1qb			Bex4		Ina				CYP2S1	CD59	CD14		EMC1
Cyc1	Dtna	C1qbp			Bhmt		Iqsec1				CYP51A1	CD81	CD34		EMC2
Cycs	Dync1h1	C1qtnf4			Bicd2		Iqsec2				DAG1	CD97	CD44		EMC3
Cyfip1	Dync1i2	C2cd2l			Bin1		Itpr1				DAGLB	CDC37	CD47		EMD
Cyfip2	Dync1li1	Ca10			Bmp2k		Itsn1				DAP3	CDC42	CD59		ENAH
Cyp2d26	Dync1li2	Ca12			Bnip1		Kcna1				DAZAP1	CDC42BPB	CD63		ENO1
Cyp46a1	Dync2h1	Ca14			Bola3		Kcna2				DBN1	CDC42EP1	CD74		EPB41
Cyp4b1	Dzank1	Ca2			Borcs6		Kcnab2				DCAF13	CDC5L	CD81		EPB41L2
Cyp4f14	Eci3	Ca4			Bphl		Kctd12				DCBLD2	CDH1	CD99		EPB41L5
Dab2	Eef1a1	Ca5b			Bri3bp		Kif1a				DCUN1D3	CDH2	CDC42		EPHA2
Dad1	Eef1b	Cab39			Bscl2		Kif2a				DDOST	CDK5RAP3	CDC42BPB		EPHX1
Dag1	Eef1d	Cacna1a			Bsg		Kif5b				DDR2	CDS2	CDC5L		EPN2
Dbi	Eef1g	Cacna1b			Bsn		Kpnb1				DDRGK1	CEACAM1	CDH2		EPPK1
Dclk1	Eef2	Cacna1e			Bspry		Kras				DDX1	CEBPG	CDIPT		EPRS
Dctn1	Efhd2	Cacna1s			C1qbp		L1cam				DDX17	CEMIP2	CDK2AP1		EPS15L1
Dctn2	Efr3b	Cacna2d1			C3		Lamp1				DDX18	CENPF	CDRT15		EPS8
Ddah1	Eftud2	Cacna2d2			Ca12		Lancl2				DDX21	CENPV	CDS1		ERAL1
Ddost	EG433182	Cacna2d3			Ca2		Ldha				DDX39B	CEP164	CDS2		ERAP1
Ddrgk1	Ehd3	Cacnb1			Ca5b		Ldhb				DDX3X	CEP290	CENPV		ERBIN
Ddx3y	Ehd4	Cacnb4			Cab39		Letm1				DDX47	CERS2	CEP55		ERGIC1
Dhrs1	Echs1	Cacng2			Cabs1		Lingo1				DDX5	CFL1	CEPT1		ERGIC2
Dip2b	Eif2s1	Cacng3			Cabyr		Lmnb1				DDX50	CFL2	CERS4		ERLIN1
Diras2	Eif2s2	Cacng8			Cacna1s		Lrp1				DDX56	CGN	CES1		ERLIN2
Dlat	Eif3a	Cacybp			Cacna2d1		Lrrc57				DEK	CGNL1	CFAP57		ERO1A
Dld	Eif3d	Cadm1			Cacna2d2		Lsamp				DENR	CIB1	CFB		ERP29
Dlg1	Eif3g	Cadm2			Cacnb1		Lxn				DERL1	CIRBP	CFD		ERP44
Dlg2	Eif3h	Cadm3			Cacng2		Macf1				DHCR24	CISD1	CFH		ESYT1
Dlg3	Eif4a1	Cadm4			Cacybp		Maoa				DHCR7	CISD2	CFHR1		ESYT2
Dlg4	Eif4a2	Cadps			Cadm1		Maob				DHRS1	CKAP4	CFL1		ETF1
Dlgap3	Elavl1	Cadps2			Cadm2		Map1a				DHRS7	CLASP1	CFL2		ETFA
Dlgap4	Elp1	Calb1			Calr		Map1b				DHRS7B	CLCC1	CGN		EVA1B
Dlst	Emc1	Calb2			Calr3		Map4				DHX15	CLCN3	CIRBP		EXOSC8
Dmd	Endod1	Calr			Calu		Map6				DHX36	CLDN1	CISD1		EZR
Dmxl2	Eno2	Calu			Camk2a		Mapk1				DHX9	CLDN6	CISD2		F11R
Dnaja1	Epb41l1	Camk2a			Camk2b		Mapt				DIAPH1	CLDND1	CKAP4		FADS2
Dnaja2	Epb41l2	Camk2b			Camk2d		Marcks				DLD	CLGN	CKAP5		FADS3
Dnajb1	Epb41l3	Camk2d			Camk2g		Mark2				DLG1	CLIC1	CLDN11		FAF2
Dnajc5	Epb42	Camk2g			Camkk2		Mbp				DLGAP3	CLN3	CLGN		FAM3C
Dnajc6	Epdr1	Camk4			Camkv		Mcu				DLST	CLN6	CLIC4		FAM49B
Dner	Erc2	Camkk2			Camlg		Mdh1				DNAJA1	CLPB	CLPB		FARP1
Dnm1	Erlin2	Camkv			Cand1		Mdh2				DNAJA2	CLPTM1	CLPTM1		FASN
Dnm1l	Ermn	Camlg			Canx		Mff				DNAJB12	CLPTM1L	CLPTM1L		FBF1
Dnm2	Erp29	Cand1			Cap1		Mfn2				DNAJB6	CLPX	CLTA		FBL
Dnm3	Esyt2	Canx			Capn6		Mgll				DNAJC10	CLSTN3	CLTC		FDFT1
Dock7	Etf1	Cap1			Capza1		Mobp				DNAJC11	CLTA	CLU		FEN1
Dpp10	Etfdh	Cap2			Capza2		Mog				DNAJC13	CLTC	CLYBL		FERMT2
Dpp6	Ewsr1	Capn5			Capza3		Mogs				DNAJC16	CLU	CMA1		FH
Dpy19l1	Exoc1	Capn6			Capzb		Mpp6				DNAJC17	CMC1	CMAS		FIS1
Dpysl2	Exoc3	Capns1			Carhsp1		Msn				DNAJC3	CMTR1	CMC1		FKBP2
Dpysl4	Exoc4	Capza1			Carmil1		Mtdh				DNAJC5	CNN2	CMTR1		FKBP3
Dst	Exoc7	Capza2			Casc4		Mthfd1				DNAJC8	CNNM3	CNDP2		FLNA
Dtna	Exog	Capzb			Cask		Mtch1				DNAJC9	CNP	CNIH4		FLNB
Dync1h1	Ezr	Carhsp1			Caskin1		Mtx1				DNASE1L1	CNPY2	CNP		FLOT1
Dync1li1	Fabp7	Carmil1			Cast		Myh10				DNHD1	CNPY3	COA3		FLOT2
Dync1li2	Fam126b	Cask			Cat		Myh14				DNM1L	CNPY4	COA6		FN1
Dync2h1	Fam234b	Caskin1			Catsper1		Myh9				DNM2	COA3	COASY		FNDC3B
Dynll1	Fam241b	Cat			Catsper2		Myl6				DNMT1	COA6	COL14A1		FTSJ3
Dynll2	Fam49b	Cav1			Catsperb		Myo18a				DOCK5	COG8	COL15A1		FUBP1
Edc3	Farsb	Cbr1			Cav1		Myo1d				DOLPP1	COL18A1	COL16A1		FUBP3
Eef1a1	Fasn	Cbr3			Cbr1		Myo5a				DPM1	COL2A1	COL18A1		FUNDC1
Eef1a2	Fh	Cbr4			Cbr4		Napg				DPM3	COL5A2	COL1A1		FUS
Eef1b	Fkbp8	Ccdc105			Cby1		Ncald				DPP7	COL6A3	COL1A2		G3BP1
Eef1d	Flot1	Ccdc115			Ccdc105		Ncan				DPY19L1	COLGALT1	COL3A1		G3BP2
Eef1g	Flot2	Ccdc116			Ccdc115		Ncdn				DPY30	COMT	COL4A1		G6PD
Eef2	Fmnl2	Ccdc136			Ccdc116		Nceh1				DRG1	COMTD1	COL4A2		GALNT2
Efr3a	Fmr1	Ccdc177			Ccdc124		Nckap1				DSTN	COPG1	COL6A1		GANAB
Efr3b	Fscn1	Ccdc181			Ccdc13		Ncs1				DTX2	COQ6	COL6A2		GAPDH
Ehd1	Fus	Ccdc39			Ccdc134		Ndrg2				DYNC1H1	CORO1B	COL6A3		GATAD2B
Ehd3	Fxr2	Ccdc47			Ccdc136		Ndrg3				DYNC1I2	CORO1C	COMT		GBA
Echs1	Gabbr1	Ccdc54			Ccdc151		Ndufa10				DYNC1LI1	CORO2A	COQ5		GCN1
Eif2ak3	Gabbr2	Ccdc58			Ccdc157		Ndufa12				DYNC1LI2	COX20	COQ6		GDI2
Eif5a	Gabra1	Ccdc90b			Ccdc173		Ndufa13				DYNLT1	COX4I1	COQ7		GGH
Eif5a2	Gabrb1	Ccin			Ccdc18		Ndufa2				DYSF	COX5A	COQ8A		GIGYF1
Elmo2	Gabrb2	Ccny			Ccdc181		Ndufa3				ECE1	COX5B	COQ9		GJA1
Emc1	Ganab	Ccsmst1			Ccdc39		Ndufa4				ECI1	COX6B1	CORO1A		GLG1
Emc2	Gap43	Cct2			Ccdc40		Ndufa6				ECI2	COX6C	CORO1B		GLS
Emc3	Gas7	Cct3			Ccdc47		Ndufa7				ECSCR	COX7A2	CORO1C		GLUD1
Emc4	Gatd1	Cct4			Ccdc54		Ndufa8				EDF1	COX7A2L	COX15		GLYAT
Emd	Gba	Cct5			Ccdc58		Ndufa9				EDIL3	CPD	COX20		GLYR1
Enah	Gcn1	Cct6a			Ccdc90b		Ndufb10				EEA1	CPM	COX4I1		GNA11
Endod1	Gda	Cct7			Ccdc91		Ndufb4				EEF1A1	CPNE1	COX5A		GNA13
Eno1	Gdap1	Cct8			Ccin		Ndufb5				EEF1A1P5	CPNE3	COX5B		GNAI2
Eno2	Gdi1	Cd109			Ccny		Ndufb6				EEF1A2	CPOX	COX6A1		GNAI3
Enpep	Gdi2	Cd151			Ccsmst1		Ndufb7				EEF1B2	CPSF1	COX6B1		GNAQ
Enpp6	Gfap	Cd200			Cct2		Ndufb8				EEF1D	CPSF6	COX6C		GNAS
Entpd2	Ggt7	Cd47			Cct3		Ndufs1				EEF1G	CPT2	COX7A2		GNB1
Epb41l1	Gjc3	Cd81			Cct4		Ndufs2				EEF2	CPVL	COX7A2L		GNB2
Epb41l2	Gk	Cd82			Cct5		Ndufs3				EFEMP1	CR2	COX7C		GNB4
Epb41l3	Glg1	Cd9			Cct6a		Ndufs4				EFR3A	CRAT	COX8A		GNG12
Epb42	Glod4	Cd99l2			Cct6b		Ndufs7				EFTUD2	CRELD1	CPA3		GNPAT
Epha3	Gls	Cdc37			Cct7		Ndufv1				EGFR	CROT	CPB2		GNS
Epha4	Glud1	Cdc42			Cct8		Ndufv2				EGLN2	CRTAP	CPD		GOLGB1
Ephb2	Glul	Cdc42bpa			Cd109		Nefl				EHD1	CRYZ	CPM		GOLIM4
Ephx1	Gm11273	Cdc42bpb			Cd151		Nefm				EHD2	CS	CPNE1		GOLT1B
Eprs	Gm20390	Cdc42ep4			Cd200		Negr1				EHD3	CSE1L	CPNE3		GOSR2
Eps15l1	Gm20431	Cdh13			Cd47		Nfasc				EHD4	CSN3	CPOX		GOT2
Erc2	Gna11	Cdh2			Cd81		Nme1				ECHS1	CSNK1A1	CPT1A		GPD2
Ergic1	Gnai2	Cdip1			Cd82		Nomo1				EI24	CSRP1	CPT1B		GPR107
Erlin2	Gnao1	Cdipt			Cd9		Npepps				EIF1	CSTF3	CPT2		GRN
Ermn	Gnaq	Cdk5			Cdc37		Nptn				EIF2AK2	CTCF	CPVL		GRSF1
Erp29	Gnas	Cds1			Cdc42		Nrcam				EIF2S1	CTDSP2	CRAT		GRWD1
Erp44	Gnaz	Cds2			Cdc42bpa		Nrxn3				EIF2S2	CTNNA1	CREG1		GSTK1
Etfa	Gnb1	Cdv3			Cdc42bpb		Nsf				EIF2S3	CTNNA2	CROCC		GTF2I
Etfb	Gng12	Cend1			Cdc42ep4		Ntm				EIF3A	CTNNAL1	CRYZ		GTF3C1
Etfdh	Gng3	Cenpv			Cdca3		Numbl				EIF3F	CTNNB1	CS		GTF3C3
Exoc4	Got1	Cep112			Cdh2		Ogdh				EIF4A1	CTNND1	CSE1L		H1-5
Exog	Got2	Cep170			Cdip1		Opa1				EIF4A3	CTSA	CSK		H2AC7
Ezr	Gpc1	Cep170b			Cdipt		Otub1				EIF4B	CTSB	CSNK1A1		H2AFV
Faah	Gpd1	Cep55			Cdk16		Oxct1				EIF4G1	CTSC	CSNK2A3		H2AFX
Faf2	Gpd2	Cep57			Cdk3		P4hb				EIF4H	CTSD	CSRP1		H2AFY
Faim2	Gpi	Cep72			Cdk5		Pa2g4				EIF5A	CTSZ	CST3		H2BC11
Fam131b	Gpm6a	Cfap57			Cdk5rap2		Pacs1				EIF6	CTTN	CSTB		H2BC15
Fam162a	Gpm6b	Cfl1			Cdk5rap3		Pacsin1				ELAVL1	CUTA	CTNNA1		H3-3A
Fam234b	Gprc5b	Cfl2			Cdkl3		Palm				ELOVL1	CUX2	CTNNA2		H3-3B
Fam49b	Gprin1	Cgn			Cds1		Pclo				EMC1	CXADR	CTNNAL1		H3C1
Fan1	Grhpr	Cisd1			Cds2		Pcyox1				EMC2	CYB5A	CTNNB1		H3C10
Fanci	Gria2	Cit			Cdv3		Pde10a				EMC3	CYB5B	CTNND1		H3C11
Farp1	Gria3	Ckap4			Cend1		Pde2a				EMC9	CYB5R1	CTPS2		H3C12
Fasn	Grin1	Ckap5			Cenpo		Pdha1				EMD	CYB5R3	CTSA		H3C2
Fbxo10	Grin2b	Ckb			Cenpv		Pdhb				EML4	CYBA	CTSB		H3C3
Fbxo41	Grm1	Ckm			Cep112		Pdia3				ENAH	CYC1	CTSD		H3C4
Fech	Grm3	Ckmt1			Cep131		Pdia6				ENG	CYCS	CTSG		H3C6
Fh	Grm5	Clasp1			Cep170b		Pdxk				ENO1	CYFIP1	CUL3		H3C7
Fis1	Gsk3b	Clasp2			Cep295nl		Pebp1				ENTPD4	CYP20A1	CUL4A		H3C8
Fkbp1a	Gsn	Clcn4			Cep55		Pfkm				EPB41	CYP27A1	CXADR		H4-16
Fkbp2	Gstm1	Cldn11			Cep57		Pfkp				EPB41L1	CYP51A1	CYB5A		H4C1
Fkbp3	Gstm5	Clgn			Cep72		Pfn1				EPB41L2	DAD1	CYB5B		H4C11
Fkbp8	Gstp1	Clic4			Cers3		Pgam1				EPB41L5	DAG1	CYB5R1		H4C12
Flot1	Gtpbp1	Clint1			Ces1d		Pgk1				EPHA2	DAGLB	CYB5R3		H4C13
Flot2	H1-0	Clip1			Cetn1		Pgm1				EPHB2	DAP3	CYBA		H4C14
Fmn2	H1-4	Clip2			Cfap157		Pgrmc1				EPHX1	DARS2	CYBB		H4C15
Fmnl2	H2afy	Clmn			Cfap161		Phb				EPN1	DAZAP1	CYC1		H4C2
Fmo1	H2az2	Clpb			Cfap20		Phb2				EPN2	DBN1	CYCS		H4C3
Folh1	Hadha	Clptm1			Cfap36		Phgdh				EPPK1	DCUN1D3	CYFIP1		H4C4
Frrs1l	Hadhb	Clpx			Cfap52		Picalm				EPRS	DCXR	CYFIP2		H4C5
Fscn1	Hba-a1	Clta			Cfap53		Pip4k2a				EPS15L1	DDAH1	CYP11A1		H4C6
Fundc2	Hbb-b1	Cltb			Cfap57		Pip4k2b				EPS8	DDB1	CYP17A1		H4C8
Fxyd2	Hbb-b2	Cltc			Cfap65		Pip5k1c				EPS8L2	DDOST	CYP27A1		H4C9
Fxyd6	Hcn1	Clu			Cfl1		Pkm				EPX	DDRGK1	DAAM1		HACD3
Fyn	Hcn2	Clybl			Cfl2		Plcb1				ERAL1	DDX1	DAB2		HADH
Gabarapl2	Hdac11	Cmc1			Cgn		Pld3				ERAP1	DDX17	DAD1		HADHA
Gabbr1	Hist2h4	Cmpk1			Cisd1		Plp1				ERBIN	DDX18	DAP3		HADHB
Gabbr2	Hk1	Cmtm5			Cisd2		Plppr4				ERCC6L	DDX21	DARS		HCFC1
Gabra1	Hmgb1	Cndp2			Cit		Plxna1				ERGIC1	DDX24	DARS2		HDLBP
Gabra2	Hnrnpa1	Cnksr2			Ckap4		Ppia				ERGIC2	DDX39A	DBN1		HEATR1
Gabrb2	Hnrnpa3	Cnnm2			Ckap5		Ppib				ERI2	DDX39B	DBT		HIBADH
Gabrg2	Hnrnpab	Cnnm3			Ckb		Ppp1ca				ERLIN1	DDX3X	DCAF4L1		HIST2H2AA3
Gad1	Hnrnpc	Cnp			Cklf		Ppp2ca				ERLIN2	DDX47	DCAKD		HIST2H2AA4
Gad2	Hnrnpk	Cnrip1			Ckmt1		Ppp2r1a				ERO1A	DDX5	DCN		HIST2H3A
Ganab	Hnrnpm	Cntfr			Clasp1		Ppp2r2a				ERP29	DDX52	DCTN1		HIST2H3C
Gap43	Hnrnpr	Cntn1			Clasp2		Ppp3ca				ERP44	DDX54	DCTN2		HIST2H3D
Gapdh	Hnrnpu	Cntn2			Clcc1		Ppp3r1				ESRRA	DDX56	DCXR		HLA-A
Gas7	Hnrnpul2	Cntnap1			Clcn4		Prdx2				ESYT1	DDX6	DDB1		HM13
Gatd3a	Homer3	Cntnap2			Cldn11		Prdx3				ESYT2	DECR1	DDOST		HMGA1
Gdap1	Hp1bp3	Coa3			Clec12b		Prdx6				ETF1	DECR2	DDRGK1		HMGA2
Gde1	Hpca	Col1a1			Clgn		Prkacb				ETFA	DERA	DDX1		HMGB1
Gdi1	Hpcal4	Commd9			Clic1		Prkar1a				EVA1B	DERL1	DDX17		HMGB2
Gdi2	Hsd17b4	Comt			Clic4		Prkar2a				EXOC1	DERL2	DDX19A		HMGN1
Gdpd1	Hsdl2	Comtd1			Clint1		Prkar2b				EXOC2	DGAT1	DDX39A		HMOX1
Gfap	Hsp90aa1	Copa			Clip1		Prkcb				EXOC3	DGCR2	DDX3X		HNRNPA0
Ggt7	Hsp90ab1	Copg2			Clip4		Prkcg				EXOC4	DGKH	DDX3Y		HNRNPA1
Git1	Hsp90b1	Cops2			Clmn		Prkcsh				EXOSC10	DHCR24	DDX4		HNRNPA2B1
Gja1	Hspa12a	Cops3			Clpb		Prrt2				EXOSC8	DHCR7	DDX43		HNRNPA3
Gk	Hspa1b	Cops4			Clptm1		Prrt3				EZR	DHODH	DDX5		HNRNPAB
Glg1	Hspa2	Cops8			Clptm1l		Psd3				F11R	DHRS1	DDX53		HNRNPC
Glo1	Hspa4	Coq3			Clpx		Ptpra				F3	DHRS4	DDX6		HNRNPD
Glod4	Hspa4l	Coq9			Clta		Ptprd				FADS2	DHRS7	DECR1		HNRNPDL
Gls	Hspa8	Coro1a			Cltb		Ptprs				FADS3	DHRS7B	DECR2		HNRNPH1
Gltp	Hspa9	Coro1b			Cltc		Pygm				FAF2	DHX15	DEFB119		HNRNPH3
Glud1	Hspd1	Coro1c			Clu		Qdpr				FAM3C	DHX30	DEFB123		HNRNPK
Glul	Hsph1	Coro2b			Cluap1		Rab11b				FAM49B	DHX9	DEK		HNRNPL
Gna11	Htt	Cotl1			Clybl		Rab11fip5				FANCI	DIAPH1	DENR		HNRNPM
Gna13	Hyou1	Cox15			Cmas		Rab12				FAR1	DIMT1	DERL1		HNRNPR
Gnai1	Chchd3	Cox4i1			Cmc1		Rab14				FARP1	DIP2B	DERL2		HNRNPU
Gnai2	Chchd6	Cox5a			Cmtm2a		Rab18				FARSA	DIPK2A	DES		HNRNPUL2
Gnai3	Chid1	Cox5b			Cnih4		Rab1A				FASN	DLAT	DGAT1		HP1BP3
Gnal	Idh1	Cox6a1			Cnnm2		Rab1b				FBF1	DLD	DGUOK		HS2ST1
Gnao1	Idh2	Cox6b1			Cnnm3		Rab21				FBL	DLG1	DHCR7		HSD17B10
Gnaq	Idh3a	Cox6b2			Cnnm4		Rab27b				FDFT1	DLGAP3	DHODH		HSD17B11
Gnas	Idh3b	Cox6c			Cnot1		Rab2a				FEN1	DLST	DHRS1		HSD17B4
Gnaz	Idh3g	Cox7a2			Cnot2		Rab35				FERMT2	DMAC2	DHRS4		HSDL2
Gnb1	Igsf21	Cox7a2l			Cnp		Rab3a				FH	DMD	DHRS7		HSP90AA1
Gnb2	Igsf8	Cox7c			Cnpy3		Rab3b				FIS1	DNAJA1	DHRS7B		HSP90AB1
Gnb4	Ilf2	Cpe			Cnst		Rab3c				FKBP1B	DNAJA3	DHX15		HSP90B1
Gnb5	Ilf3	Cplx1			Cntn1		Rab4b				FKBP2	DNAJB1	DHX30		HSP90B2P
Gng10	Impa1	Cplx2			Coa3		Rab5b				FKBP3	DNAJB11	DHX9		HSPA1A
Gng12	Impdh2	Cpm			Col1a1		Rab5c				FKBP9	DNAJB12	DIABLO		HSPA1B
Gng2	Ina	Cpne5			Col1a2		Rab6a				FLNA	DNAJB14	DIAPH2		HSPA5
Gng3	Inpp1	Cpne6			Col3a1		Rab8b				FLNB	DNAJC1	DIP2B		HSPA8
Gng4	Ipo7	Cpox			Col4a2		Rack1				FLNC	DNAJC10	DKC1		HSPA9
Gng7	Iqsec1	Cpt1a			Col6a1		Rap1b				FLOT1	DNAJC11	DKKL1		HSPD1
Golga3	Iqsec2	Cpt1b			Col6a2		Rap2b				FLOT2	DNAJC13	DLAT		HSPE1
Got1	Itgb1	Cpt1c			Col6a5		Rcn2				FMNL2	DNAJC16	DLD		HYOU1
Got2	Itpr1	Cpt2			Colgalt1		Rdh11				FMR1	DNAJC25	DLST		CHAF1B
Gpc1	Itsn1	Crat			Comt		Rdx				FN1	DNAJC3	DMAC2L		CHD4
Gpd1	Itsn2	Creld1			Comtd1		Rgs7				FNDC3B	DNAJC5	DMD		CHCHD3
Gpd2	Kcna1	Crip2			Copa		Rhoa				FOSL1	DNAJC8	DMRT1		CHP1
Gphn	Kcna2	Crk			Copb1		Rhog				FSCN1	DNM1L	DNAJA1		CHST12
Gpi	Kcna4	Crmp1			Copb2		Rhot1				FTSJ3	DNM2	DNAJA2		ICAM1
Gpm6a	Kcnab2	Crocc			Cope		Rph3a				FUBP1	DNMT1	DNAJA3		IDH2
Gpm6b	Kctd12	Cryab			Copg2		Rpl10				FUBP3	DOCK10	DNAJB1		IDH3A
Gpr158	Kctd8	Crym			Cops2		Rpl13				FUNDC1	DOCK8	DNAJB11		IDH3B
Gpr37	Kif1a	Cryz			Cops3		Rpl18				FUS	DOLPP1	DNAJB3		IGF2BP3
Gprin1	Kif21a	Cryzl1			Cops4		Rpl31				FXR2	DPM1	DNAJB9		IGF2R
Gpx4	Kif2a	Cryzl2			Cops8		Rpl4				G3BP1	DPM3	DNAJC11		IKBIP
Grhpr	Kif5b	Cs			Coq3		Rpl5				G3BP2	DPP4	DNAJC13		ILF2
Gria1	Klc2	Csnk1a1			Coq9		Rpl6				G6PD	DPY19L1	DNAJC15		ILF3
Gria2	Kpnb1	Csnk1e			Coro1a		Rpl7				GALNT2	DPY30	DNAJC19		ILVBL
Gria3	Kras	Csnk1g1			Coro1b		Rpl8				GANAB	DPYSL2	DNAJC25		IMMT
Grid2	Kxd1	Csnk1g2			Coro1c		Rpl9				GAPDH	DPYSL4	DNAJC3		INF2
Grin1	L1cam	Csnk2a1			Cox15		Rplp0				GATAD2B	DSG2	DNAJC5		INSL6
Grin2b	Lamp1	Csnk2a2			Cox17		Rplp2				GBA	DSP	DNAJC9		IPO5
Grm1	Lamtor1	Csnk2b			Cox4i1		Rpn1				GCN1	DSTN	DNM1L		IQGAP1
Grm2	Lancl2	Cspg5			Cox5a		Rps20				GDI2	DTNA	DNM2		ITGA2
Grm3	Lap3	Csrp1			Cox5b		Rps3				GFRA1	DTYMK	DNMBP		ITGA5
Grm5	Ldah	Cst3			Cox6a1		Rps8				GGH	DUSP9	DOCK5		ITGA6
Gsk3a	Ldha	Ctbp1			Cox6b1		Rps9				GGT5	DYNC1H1	DOCK7		ITGAV
Gsk3b	Ldhb	Ctnna1			Cox6b2		Rrbp1				GIGYF1	DYNC1I2	DOLPP1		ITGB1
Gstm1	Letm1	Ctnna2			Cox6c		Rtn1				GIGYF2	DYNC1LI1	DPCD		ITPR3
Gstm5	Lgi2	Ctnnb1			Cox7a2		Rtn3				GIPC1	DYNLL2	DPEP1		JAGN1
Gstp1	Lgi3	Ctnnd1			Cox7a2l		Rtn4				GIT2	DYNLT1	DPEP3		JAK1
H1-0	Lingo1	Ctnnd2			Cox7c		Sacm1l				GJA1	DYSF	DPM1		JUP
H1-2	Llgl1	Ctsb			Cpa5		Samm50				GLG1	EBAG9	DPM3		KAT7
H2bc14	Lman2l	Ctsd			Cpd		Scamp1				GLIPR2	EBP	DPY19L2		KHDRBS1
H3-3a	Lmna	Cttn			Cpne6		Scamp3				GLS	ECE1	DPY19L3		KHSRP
H3-3b	Lmnb1	Cttnbp2			Cpox		Sdha				GLUD1	ECI1	DPY30		KIAA2013
H3c1	Lmnb2	Cul3			Cpt1a		Sec23a				GLYAT	ECI2	DPYSL2		KIF23
H3c10	Lnpep	Cul5			Cpt1b		Septin3				GLYR1	ECSIT	DPYSL3		KIF5B
H3c11	LOC665622	Cuta			Cpt1c		Septin4				GM2A	EEA1	DRAP1		KLF16
H3c8	Lpcat4	Cyb5a			Cpt2		Septin6				GNA11	EEF1A1	DTNA		KPNA2
H3f3c	Lrp1	Cyb5b			Crat		Sez6l2				GNA12	EEF1A1P5	DUT		KPNB1
H4c1	Lrpprc	Cyb5r1			Creld2		Sfxn1				GNA13	EEF1B2	DYNC1H1		KRT18
H4c11	Lrrc47	Cyb5r3			Crem		Sfxn3				GNAI2	EEF1D	DYNC1I2		KRT19
H4c12	Lrrc57	Cyc1			Crip2		Sh3gl2				GNAI3	EEF1G	DYNC1LI1		KRT7
H4c14	Lrrc7	Cycs			Crls1		Shank3				GNAQ	EEF2	DYNLL1		KRT8
H4c2	Lsamp	Cyfip1			Crocc		Sirpa				GNAS	EFR3A	DYNLL2		KTN1
H4c3	Lta4h	Cyfip2			Cryab		Sirt2				GNB1	EFTUD2	DYNLRB2		KYAT3
H4c4	Lxn	Cyld			Crybg3		Slc12a2				GNB2	EGFR	EBP		LACTB
H4c6	Macf1	Cyp17a1			Cryz		Slc12a5				GNB4	EHD4	ECE1		LAMA5
H4c8	Madd	Cyp2d26			Cryzl1		Slc16a1				GNG12	EHHADH	ECI1		LAMB1
H4c9	Maoa	Cyp51a1			Cryzl2		Slc17a6				GNPAT	ECH1	ECI2		LAMC1
H4f16	Maob	Cyth2			Cs		Slc1a2				GNS	ECHS1	ECPAS		LAMP1
Hacd3	Map1a	D1Pas1			Csnk1a1		Slc1a3				GOLGB1	EIF2AK2	ECSIT		LAMP2
Hadha	Map1b	Daam2			Csnk1g1		Slc25a11				GOLIM4	EIF2S1	EDC4		LAMTOR1
Hadhb	Map1s	Dab2			Csnk1g2		Slc25a12				GOLPH3	EIF2S3	EEF1A1P5		LAMTOR5
Hapln1	Map2	Dad1			Csnk2a1		Slc25a3				GOLT1B	EIF3A	EEF1B2		LBR
Hapln2	Map4	Dagla			Csnk2a2		Slc25a4				GOSR2	EIF3F	EEF1D		LDHA
Hapln4	Map6	Dap3			Csnk2b		Slc25a5				GOT2	EIF3L	EEF1G		LDLR
Hba	Mapk1	Dars			Csrp1		Slc2a1				GPC1	EIF4A1	EEF2		LEMD2
Hbb-b1	Mapt	Dbi			Cst12		Slc2a3				GPC6	EIF4A3	EFEMP1		LEPROT
Hcn1	Marcks	Dbn1			Cst13		Slc32a1				GPD2	EIF4G1	EFHD2		LGMN
Hcn2	Mark1	Dbnl			Cst3		Slc3a2				GPR107	EIF4H	EFTUD2		LHFPL2
Hdhd2	Mark2	Dbt			Cst8		Slc4a10				GPRC5A	EIF5A	EGFL7		LIMS1
Hepacam	Matr3	Dcakd			Cst9		Slc4a4				GPRIN1	EIF6	EGFR		LIN7C
Hexb	Mbp	Dclk1			Ctcfl		Slc6a1				GPX8	ELAC2	EHD1		LMAN1
Hibadh	Mccc1	Dclk2			Ctnna1		Slc6a11				GRN	ELAVL1	EHD2		LMAN2
Hint1	Mcu	Dctn1			Ctnna2		Slc6a17				GRSF1	ELMO2	EHD4		LMAN2L
Hist1h2af	Mdh1	Dctn2			Ctnna3		Slc6a5				GRWD1	ELOVL1	EHHADH		LMF2
Hist1h2bb	Mdh2	Dctn4			Ctnnb1		Slc6a9				GSK3B	EMC1	ECH1		LMNA
Hist1h3b	Mecp2	Dcun1d3			Ctnnd1		Slc8a1				GSTK1	EMC2	ECHDC3		LMNB1
Hist1h3c	Mff	Ddah1			Ctnnd2		Smpd3				GTF2I	EMC3	ECHS1		LMNB2
Hist1h3d	Mfn2	Ddb1			Ctsd		Snap25				GTF3C1	EMC4	EIF1B		LMO7
Hist1h3e	Mgll	Ddost			Ctsl		Snap47				GTF3C3	EMC6	EIF2S1		LNPEP
Hist1h3f	mKIAA0531	Ddrgk1			Cttn		Snap91				H1-3	EMC7	EIF2S2		LONP1
Hist1h4m	Mobp	Ddt			Cul3		Snca				H1-5	EMC8	EIF2S3		LPCAT1
Hist2h2aa1	Mog	Ddx1			Cul4b		Snd1				H2AC7	EMD	EIF3A		LPGAT1
Hist2h2aa2	Mogs	Ddx19a			Cul5		Snx3				H2AFV	ENAH	EIF3H		LRIF1
Hist2h2ac	Mpp1	Ddx3x			Cux1		Soga3				H2AFX	ENO1	EIF4A2		LRP1
Hist2h3b	Mpp6	Ddx6			Cyb5a		Sptan1				H2AFY	ENPP1	EIF4A3		LRPPRC
Hist2h3c1	Mrpl12	Decr1			Cyb5b		Sptb				H2BC11	ENPP2	EIF4G1		LRRC1
Hist2h3c2	Msn	Dennd5b			Cyb5d2		Sptbn1				H2BC15	EPB41	EIF5A		LRRC59
Hk1	mt-Co2	Denr			Cyb5r1		Srcin1				H3-3A	EPB41L2	ELMO1		LSS
Hmox2	Mtdh	Derl2			Cyb5r3		Stip1				H3-3B	EPB41L5	ELMO2		LUC7L3
Hnrnpk	Mtfr1l	Deup1			Cyc1		Stmn1				H3C1	EPCAM	ELN		LUZP1
Homer1	Mthfd1	Dgke			Cycs		Stum				H3C10	EPHA2	ELOVL5		M6PR
Hpca	Mthfd1l	Dhcr7			Cyct		Stx1a				H3C11	EPHB4	EMC1		MACF1
Hpcal4	Mtch1	Dhodh			Cyfip1		Stx1b				H3C12	EPHX1	EMC2		MAIP1
Hprt1	Mtor	Dhrs4			Cyfip2		Stxbp1				H3C2	EPN2	EMD		MAN2A1
Hras	Mtx1	Dhrs7			Cyp11a1		Stxbp5				H3C3	EPPK1	EMILIN1		MANF
Hsbp1	Myef2	Dhrs7b			Cyp17a1		Sucla2				H3C4	EPRS	EMILIN2		MAP4
Hsd17b12	Myh1	Dhx30			Cyp27a1		Suclg1				H3C6	EPS15L1	EMILIN3		MARCKS
Hsd17b4	Myh10	Dip2a			Cyp2d26		Sv2a				H3C7	EPS8	EML4		MARCKSL1
Hsdl1	Myh14	Dip2b			Cyp51a1		Sv2b				H3C8	ERAL1	ENDOD1		MATR3
Hsp90aa1	Myh6	Diras1			Cyth2		Syn1				H4-16	ERAP1	ENG		MAVS
Hsp90ab1	Myh9	Diras2			D11Wsu47e		Syn2				H4C1	ERBB3	ENO1		MCCC2
Hsp90b1	Myl12a	Dlat			D1Pas1		Syngap1				H4C11	ERBIN	ENPP4		MCM3
Hspa12a	Myl6	Dld			Daam2		Syngr1				H4C12	ERG28	ENPP6		MCU
Hspa1b	Myo18a	Dlg1			Dab2		Syngr3				H4C13	ERGIC1	EPB41L2		MDC1
Hspa2	Myo1b	Dlg2			Dad1		Synj1				H4C14	ERGIC2	EPB41L3		MDH2
Hspa4	Myo1d	Dlg3			Dap3		Synpo				H4C15	ERGIC3	EPDR1		MESD
Hspa4l	Myo5a	Dlg4			Dars		Syt1				H4C2	ERLEC1	EPHX1		METAP2
Hspa5	Myo6	Dlgap1			Dazap1		Syt12				H4C3	ERLIN1	EPRS		MFSD10
Hspa8	Nap1l1	Dlgap2			Dazl		Syt2				H4C4	ERLIN2	EPS15L1		MGST1
Hspa9	Napg	Dlgap3			Dbi		Syt7				H4C5	ERMP1	ERG28		MGST2
Hspd1	Naxd	Dlgap4			Dbil5		Tagln3				H4C6	ERO1A	ERGIC1		MGST3
Hspe1	Ncald	Dlst			Dbn1		Thy1				H4C8	ERP29	ERH		MIA3
Hyou1	Ncan	Dmac2l			Dbt		Timm13				H4C9	ERP44	ERLEC1		MKI67
Chchd3	Ncdn	Dmtn			Dcaf7		Timm50				HACD3	ESYT1	ERLIN1		MLEC
Chchd6	Nceh1	Dmxl2			Dcakd		Tjp1				HADH	ESYT2	ERLIN2		MOGS
Chl1	Nckap1	Dnah2			Dclk1		Tkt				HADHA	ETF1	ERMP1		MPDU1
Chmp4b	Nckipsd	Dnah5			Dctn1		Tmed10				HADHB	ETFA	ERO1A		MPP5
Chmp6	Ncl	Dnah8			Dctn2		Tmem30a				HCFC1	ETFB	ERP29		MPZL1
Chp1	Ncoa5	Dnaja1			Dctn4		Tmem33				HDAC2	ETFDH	ERP44		MRPL1
Iap	Ncs1	Dnaja2			Dcun1d3		Tmod2				HDLBP	EVA1B	ESPN		MRPL10
Icam5	Ndel1	Dnaja3			Ddah1		Tmx2				HEATR1	EWSR1	ESYT1		MRPL12
Idh2	Ndrg2	Dnaja4			Ddb1		Tnr				HEATR6	EXOC6B	ETF1		MRPL41
Idh3a	Ndrg3	Dnajb1			Ddi1		Tomm40				HELLS	EXOSC3	ETFA		MRPL49
Idh3g	Ndufa10	Dnajb11			Ddost		Tpi1				HIBADH	EXOSC8	ETFB		MRPS27
Ighm	Ndufa12	Dnajb2			Ddrgk1		Tpm3				HIP1	EXTL2	ETFDH		MRPS30
Igsf21	Ndufa13	Dnajb6			Ddt		Tppp3				HIP1R	EZR	ETFRF1		MRPS31
Igsf8	Ndufa2	Dnajc11			Ddx1		Tuba4a				HIST2H2AA3	F11R	ETHE1		MRPS7
Immt	Ndufa3	Dnajc2			Ddx20		Tubb2a				HIST2H2AA4	F8	EWSR1		MRPS9
Ina	Ndufa4	Dnajc3			Ddx21		Tubb2b				HIST2H3A	FAAP24	EXD2		MSMO1
Inpp4a	Ndufa6	Dnajc5			Ddx25		Tubb3				HIST2H3C	FADS2	EXOC1		MT-ATP6
Iqsec1	Ndufa7	Dnajc6			Ddx39a		Tubb4a				HIST2H3D	FADS3	EXOC2		MT-CO2
Iqsec2	Ndufa8	Dnm1			Ddx3x		Tubb4b				HK1	FAF2	EXOC3		MTDH
Irs1	Ndufa9	Dnm1l			Ddx4		Tubb5				HLA-A	FAHD1	EXOC4		MTHFD1
Ist1	Ndufb10	Dnm2			Ddx46		Uba1				HLA-B	FAM120A	EXOC5		MTCH1
Itfg1	Ndufb4	Dnm3			Ddx5		Ube2n				HLA-C	FAM151A	EXOC7		MTCH2
Itgam	Ndufb5	Dnpep			Ddx6		Uggt1				HLTF	FAM162A	EXOG		MTX2
Itgav	Ndufb6	Dock3			Decr1		Uchl1				HM13	FAM20B	EZR		MYBBP1A
Itgb2	Ndufb7	Dock4			Decr2		Uqcrb				HMGA1	FAM210B	F13A1		MYDGF
Itm2c	Ndufb8	Dock6			Defb19		Uqcrc1				HMGA2	FAM234A	FAAH		MYH10
Itpa	Ndufs1	Dock7			Degs1		Uqcrc2				HMGB1	FAM241B	FAF2		MYH9
Itpr1	Ndufs2	Dolpp1			Dennd5b		Uqcrfs1				HMGB2	FAM3C	FAHD1		MYL6
Itpr2	Ndufs3	Dpep3			Denr		Vamp2				HMGB3	FAM49B	FAHD2B		MYO18A
Itsn1	Ndufs4	Dpm1			Derl1		Vapa				HMGN1	FAM90A23P	FAM136A		MYO1B
Ivd	Ndufs7	Dpp10			Derl2		Vapb				HMOX1	FARP1	FAM162A		MYO1C
Iyd	Ndufv1	Dpp6			Des		Vat1				HNRNPA0	FASN	FAM205BP		MYO1E
Jagn1	Ndufv2	Dpy30			Deup1		Vcan				HNRNPA1	FASTKD2	FAM3C		MYOF
Kat5	Nefl	Dpysl2			Dgat1		Vcp				HNRNPA2B1	FASTKD5	FAM49B		NAT10
Kcna1	Nefm	Dpysl3			Dgke		Vdac1				HNRNPA3	FBF1	FAM98A		NAXE
Kcna2	Negr1	Dpysl4			Dhcr7		Vdac2				HNRNPAB	FBL	FARSA		NCAPD2
Kcnab2	Nfasc	Dpysl5			Dhodh		Vdac3				HNRNPC	FBXO10	FARSB		NCAPG
Kcnc3	Ngef	Dst			Dhrs4		Vim				HNRNPD	FBXO25	FATE1		NCEH1
Kcnd2	Nme1	Dstn			Dhrs7		Vps35				HNRNPDL	FCGR2C	FBL		NCKAP1
Kcnj10	Nnt	Dtd1			Dhrs7b		Vsnl1				HNRNPH1	FCGRT	FBLL1		NCL
Kcnj3	Nomo1	Dtd2			Dhx15		Wasf1				HNRNPH3	FDFT1	FBLN2		NCLN
Kcnma1	Npepps	Dtna			Dhx30		Wdr1				HNRNPK	FECH	FBLN5		NCOA3
Kctd12	Nptn	Dusp15			Diablo		Wdr37				HNRNPL	FEN1	FBN1		NCSTN
Kdm5b	Nras	Dusp3			Dip2b		Wdr7				HNRNPLL	FERMT2	FDFT1		NDUFA10
Kiaa1549	Nrcam	Dync1h1			Diras1		Wfs1				HNRNPM	FGA	FDX1		NDUFA13
Kif15	Nrxn3	Dync1i1			Dkkl1		Ywhab				HNRNPR	FGB	FDXR		NDUFA4
Kif1a	Nsf	Dync1i2			Dlat		Ywhae				HNRNPU	FGFR3	FECH		NDUFA5
Kif2a	Nsfl1c	Dync1li1			Dld		Ywhag				HNRNPUL2	FGFR4	FERMT2		NDUFA9
Kif5b	Ntm	Dync1li2			Dlg1		Ywhah				HP1BP3	FGG	FGA		NDUFAF2
Kif5c	Numbl	Dynll1			Dlg2		Ywhaz				HPCAL1	FH	FGB		NDUFB10
Klc1	Nup210	Dynll2			Dlg3						HPSE	FIS1	FGG		NDUFB11
Kpnb1	Ogdh	Dynlrb1			Dlg4						HS2ST1	FKBP11	FH		NDUFS1
Kras	Ogdhl	Ebp			Dlst						HSD17B10	FKBP2	FHIT		NDUFS3
Krt1	Ogt	Eci1			Dmac2l						HSD17B11	FKBP3	FIBP		NDUFS4
Krt10	Opa1	Eci2			Dmxl2						HSD17B4	FKBP4	FIS1		NDUFS5
Krt2	Otub1	Ecsit			Dnaaf1						HSDL2	FKBP8	FKBP1A		NDUFS8
Krt5	Oxct1	Eef1a1			Dnah17						HSP90AA1	FLAD1	FKBP2		NDUFV1
Krt77	Oxr1	Eef1a2			Dnah2						HSP90AB1	FLNA	FKBP3		NDUFV2
Ktn1	P4hb	Eef1b			Dnah5						HSP90B1	FLNB	FKBP8		NECTIN2
L1cam	Pa2g4	Eef1d			Dnah8						HSP90B2P	FLOT1	FLAD1		NEDD4
Lama1	Pabpc1	Eef1g			Dnai1						HSPA14	FLOT2	FLG2		NELL1
Lamp1	Pacs1	Eef2			Dnai2						HSPA1A	FLRT3	FLNA		NFXL1
Lamp2	Pacsin1	Efhc2			Dnaja1						HSPA1B	FLVCR1	FLNB		NIFK
Lancl1	Pacsin2	Efhd2			Dnaja2						HSPA5	FN1	FLNC		NIPBL
Lancl2	Pacsin3	Efnb1			Dnaja3						HSPA8	FNDC3A	FLOT1		NME1
Lasp1	Padi2	Efr3a			Dnaja4						HSPA9	FNDC3B	FLOT2		NME2
Ldha	Pak1	Efr3b			Dnajb1						HSPB1	FOXE1	FN1		NOC2L
Ldhb	Pakap	Ehbp1			Dnajb11						HSPD1	FOXRED1	FN3K		NOC3L
Letm1	Palm	Ehd1			Dnajb13						HSPE1	FRAS1	FOXRED1		NOL6
Lgi1	Pcdh1	Ehd3			Dnajb2						HTRA1	FRK	FSCN1		NOMO2
Lin7a	Pck2	Ech1			Dnajb3						HYOU1	FRRS1	FTH1		NONO
Lin7c	Pclo	Echs1			Dnajb6						CHAF1B	FRS2	FTL		NOP2
Lingo1	Pcmt1	Eif1			Dnajb9						CHAMP1	FTSJ3	FUNDC1		NOP56
Lman1	Pcx	Eif1ax			Dnajc10						CHD4	FUBP1	FUNDC2		NOP9
Lman2	Pcyox1	Eif1b			Dnajc11						CHD7	FUBP3	FUS		NPC2
Lmnb1	Pde10a	Eif2a			Dnajc15						CHCHD3	FUNDC1	FUT8		NPLOC4
Lmtk3	Pde1b	Eif2s1			Dnajc2						CHP1	FURIN	FXR1		NPM1
Lnpep	Pde2a	Eif2s2			Dnajc3						CHST12	FUS	FXYD6		NPTN
Lnpk	Pdha1	Eif2s3y			Dnajc5						ICAM1	FXN	G3BP1		NR5A1
Lrp1	Pdhb	Eif3a			Dnajc7						IDH2	FZR1	G6PD		NRAS
Lrp1b	Pdia3	Eif3g			Dnajc9						IDH3A	G3BP1	GAA		NRP1
Lrp2	Pdia6	Eif3h			Dnali1						IDH3B	G3BP2	GAD2		NSDHL
Lrpap1	Pdxk	Eif4a1			Dnm1						IFI16	G6PD	GAL3ST1		NT5E
Lrrc57	Pdxp	Eif4a2			Dnm1l						IFITM3	GAA	GAL3ST4		NUDT21
Lrrc59	Pebp1	Eif4b			Dnm2						IFT46	GALNT1	GALC		NUP155
Lrrc8a	Pfkm	Eif4ebp2			Dnm3						IGF2BP3	GALNT2	GALNT2		NUP205
Lsamp	Pfkp	Eif4g1			Dnpep						IGF2R	GALNT7	GANAB		NUP210
Lxn	Pfn1	Eif4g2			Dock11						IGFBP7	GANAB	GAPDH		NXF1
Ly6h	Pfn2	Eif4g3			Dock4						IKBIP	GAPDH	GAPDHS		OAT
M6pr	Pgam1	Eif4h			Dock6						ILF2	GARS1	GARS1		OGDH
Macf1	Pgk1	Eif5a			Dock7						ILF3	GAS2L1	GATM		OLA1
Mag	Pgm1	Elmo1			Dolpp1						ILVBL	GATAD2A	GCN1		OPA1
Maoa	Pgrmc1	Elmo2			Dpep3						IMMT	GATAD2B	GDAP1		OR52E4
Maob	Pgs1	Eloc			Dpm1						INF2	GATB	GDI2		ORC3
Map1a	Phb	Emb			Dpp10						INPP5A	GATM	GFER		OSBP
Map1b	Phb2	Emc1			Dpp6						INSL6	GBA	GFM1		OSBPL8
Map1lc3a	Phgdh	Emc10			Dpy19l2						INTS3	GBA2	GFM2		OSTC
Map2k1	Phldb1	Emc2			Dpy30						IPO5	GCC1	GGH		OXA1L
Map4	Pi4ka	Emc7			Dpysl2						IQGAP1	GCN1	GGT2		P2RX4
Map6	Picalm	Emc8			Dpysl3						ISY1	GCNT2	GGT5		P2RY11
Map6d1	Pip4k2a	Enah			Dpysl4						ITGA2	GDF15	GHDC		P3H1
Mapk1	Pip4k2b	Endod1			Dpysl5						ITGA3	GDI2	GHITM		P3H2
Mapk3	Pip5k1c	Eno1			Dst						ITGA5	GDPD1	GJA1		P4HA1
Mapk9	Pitpnm1	Eno2			Dstn						ITGA6	GFM1	GK2		P4HB
Mapre2	Pitrm1	Enpp6			Dtd1						ITGAV	GGCX	GK3P		PA2G4
Mapt	Pkm	Ensa			Dtd2						ITGB1	GGH	GLG1		PACSIN2
Marc2	Plcb1	Entpd2			Dtna						ITGB3	GIGYF1	GLIPR2		PACSIN3
Marcks	Plcb3	Epb41l1			Dusp15						ITGB4	GJA1	GLRX5		PAICS
Marcksl1	Plcb4	Epb41l2			Dusp3						ITPR1	GLB1	GLS		PALM2
Mark1	Plcl1	Epb41l3			Dvl1						ITPR3	GLDC	GLT8D1		PARP1
Mark2	Plcl2	Epb41l5			Dync1h1						ITPRID2	GLG1	GLUD1		PAWR
Mboat7	Pld3	Epdr1			Dync1i1						JAGN1	GLMP	GLUD2		PBXIP1
Mbp	Pllp	Epha4			Dync1i2						JAK1	GLRX3	GLYR1		PCBP1
Mcph1	Plp1	Ephx1			Dync1li1						JUP	GLRX5	GMPR		PCBP2
Mcu	Plppr4	Epn1			Dync1li2						KANK2	GLS	GNA11		PCDH11X
Mdh1	Plxna1	Epn2			Dync2h1						KAT7	GLTPD2	GNA13		PCYOX1
Mdh2	Ppfia3	Eprs			Dync2li1						KHDRBS1	GLUD1	GNAI1		PDCD11
Me1	Ppia	Eps15			Dynll1						KHSRP	GLUD2	GNAI2		PDCD6IP
Metap2	Ppib	Eps15l1			Dynll2						KIAA2013	GLYAT	GNAI3		PDHA1
Mff	Ppm1a	Erc2			Dynlrb1						KIDINS220	GLYR1	GNAO1		PDIA3
Mfn2	Ppme1	Erlec1			Dynlrb2						KIF11	GNA11	GNAQ		PDIA4
Mgll	Ppp1ca	Erlin2			Dynlt1						KIF18B	GNA13	GNAS		PDIA5
Mgst3	Ppp1r12a	Ermn			Dzip1						KIF23	GNAI1	GNB1		PDIA6
Mink1	Ppp2ca	Ermp1			Ebag9						KIF2C	GNAI2	GNB2		PDLIM1
Mlc1	Ppp2r1a	Ero1a			Ebp						KIF4A	GNAI3	GNG12		PDS5A
Mlec	Ppp2r2a	Erp29			Eci1						KIF5B	GNAL	GNG2		PDS5B
Mobp	Ppp2r5e	Esd			Eci2						KIFC1	GNAQ	GNG5		PECR
Mog	Ppp3ca	Esyt1			Ecsit						KLF16	GNAS	GNPAT		PELP1
Mogs	Ppp3cb	Etf1			Edc4						KPNA2	GNB1	GOLGA5		PEX1
Mpc2	Ppp3r1	Etfa			Edf1						KPNB1	GNB2	GOLGA7		PEX14
Mpp2	Prdx2	Etfb			Eef1a1						KRT18	GNB4	GOLGB1		PFN1
Mpp6	Prdx3	Etfdh			Eef1b						KRT19	GNG12	GOLIM4		PGRMC1
Mrps36	Prdx6	Evl			Eef1d						KRT7	GNG5	GOLT1B		PGRMC2
Msn	Prkacb	Exd2			Eef1g						KRT8	GNPAT	GOSR2		PHB
Mta2	Prkag2	Exoc1			Eef2						KTN1	GNPTAB	GOT2		PHB2
Mtatp8	Prkar1a	Exoc2			Eefsec						KYAT3	GNS	GPC1		PHRF1
Mtco1	Prkar2a	Exoc3			Efcab6						L1CAM	GOLGA2	GPC2		PI4K2A
Mtco2	Prkar2b	Exoc4			Efhb						LACTB	GOLGA5	GPD2		PI4KA
Mtdh	Prkcb	Exoc5			Efhc1						LAMA5	GOLGA7	GPI		PICALM
Mthfd1	Prkcg	Exoc6b			Efhc2						LAMB1	GOLGA8A	GPNMB		PIGK
Mtch1	Prkcsh	Exoc7			Efhd1						LAMC1	GOLGB1	GPR89B		PIGS
Mtch2	Prmt1	Exoc8			Efhd2						LAMP1	GOLIM4	GPRC5B		PIGT
Mtmr10	Prodh	Exog			Efnb1						LAMP2	GOLM1	GPX1		PIGU
Mtnd1	Prpf8	Ezr			Efr3a						LAMTOR1	GOLT1B	GPX4		PITRM1
Mtnd4	Prrt2	F5			Ehbp1						LAMTOR5	GON4L	GRHPR		PKM
Mtnd5	Prrt3	Faah			Ehbp1l1						LBR	GOSR2	GRPEL1		PKP4
Mtor	Prxl2a	Fabp3			Ehd1						LCLAT1	GOT2	GSK3B		PLCB3
Mtx1	Psap	Fabp5			Ehd2						LDHA	GPAA1	GSN		PLD3
Mtx2	Psd3	Fabp9			Ehhadh						LDHB	GPAT4	GSPT1		PLEC
Mycbp2	Psma3	Fads2			Ech1						LDLR	GPC3	GSR		PLOD1
Myh10	Psma5	Faf2			Echs1						LEMD2	GPD2	GSTA1		PLOD2
Myh11	Psma7	Fahd1			Eif1						LEPROT	GPR107	GSTA2		PLOD3
Myh14	Psmc2	Fahd2			Eif1ax						LGALS1	GPR89A	GSTK1		PLS3
Myh9	Ptpa	Faim2			Eif1b						LGALS3	GPR89B	GSTM3		PLSCR1
Myl12b	Ptpra	Fam126b			Eif2a						LGALS8	GRHPR	GTF2H4		PLXNB2
Myl6	Ptprd	Fam131b			Eif2b4						LGMN	GRIA2	GTF2I		PMEPA1
Myo18a	Ptprf	Fam136a			Eif2s1						LHFPL2	GRN	GUF1		PMS1
Myo1d	Ptprn2	Fam162a			Eif2s2						LIG3	GRPEL1	GUSB		PNPLA6
Myo5a	Ptprs	Fam163b			Eif2s3y						LILRB4	GRSF1	GYG1		POFUT1
Myo5b	Ptprz1	Fam170a			Eif3a						LIMA1	GRWD1	H1-0		POGLUT1
Myo7a	Pvalb	Fam171a2			Eif3b						LIMS1	GSR	H1-1		PON2
Napa	Pygm	Fam20b			Eif3f						LIMS2	GSTK1	H1-2		POR
Napb	Qdpr	Fam3c			Eif3g						LIN7C	GSTP1	H1-4		PPFIA1
Napg	Rab11b	Fam49a			Eif3h						LMAN1	GTF2I	H1-5		PPIA
Naxe	Rab11fip5	Fam49b			Eif4a1						LMAN2	GTF3C1	H1FX		PPIB
Ncald	Rab12	Farp1			Eif4a2						LMAN2L	GTF3C3	H2AC14		PPP1CA
Ncam1	Rab14	Farsa			Eif4a3						LMBRD2	GTPBP3	H2AFY		PPP1R12A
Ncam2	Rab18	Farsb			Eif4b						LMF2	GTPBP4	H2AFY2		PPP2R1A
Ncan	Rab1a	Fasn			Eif4ebp2						LMNA	GUF1	H2AZ1		PRDX1
Ncdn	Rab1b	Fastk			Eif4g1						LMNB1	GXYLT1	H2BC1		PRDX2
Nceh1	Rab21	Fau			Eif4g2						LMNB2	H1-1	H3-3A		PRDX3
Nckap1	Rab27b	Fbxl16			Eif4g3						LMO7	H1-4	H3-3B		PRDX4
Ncln	Rab2a	Fbxo2			Eif4h						LNPEP	H1-5	H4-16		PRDX5
Ncs1	Rab35	Fbxo41			Eif5a						LNPK	H1FX	H4C1		PREB
Ndel1	Rab3a	Fdps			Eif5b						LONP1	H2AC7	H4C11		PRKCSH
Ndrg1	Rab3b	Fdxr			Elmo1						LOXL2	H2AFV	H4C12		PRKDC
Ndrg2	Rab3c	Fech			Eloc						LPCAT1	H2AFX	H4C13		PRPF19
Ndrg3	Rab3gap1	Fermt2			Elovl2						LPCAT3	H2AFY	H4C14		PRPF8
Ndufa10	Rab3gap2	Fgf12			Elovl5						LPCAT4	H2BC11	H4C15		PRXL2A
Ndufa11	Rab4b	Fh			Emb						LPGAT1	H2BC15	H4C2		PSAP
Ndufa12	Rab5b	Fhl1			Emc1						LRIF1	H3-3A	H4C3		PSEN1
Ndufa13	Rab5c	Fis1			Emc10						LRIG3	H3-3B	H4C4		PSIP1
Ndufa2	Rab6a	Fkbp1a			Emc2						LRP1	H3C1	H4C5		PSPC1
Ndufa3	Rab6b	Fkbp2			Emc3						LRPPRC	H3C10	H4C6		PTBP1
Ndufa4	Rab7	Fkbp3			Emc7						LRRC1	H3C11	H4C8		PTCD1
Ndufa5	Rab8b	Fkbp8			Emc8						LRRC59	H3C12	H4C9		PTGES2
Ndufa6	Rabgef1	Flna			Enah						LRRC8E	H3C2	H6PD		PTPN1
Ndufa7	Rack1	Flot1			Endod1						LRRFIP1	H3C3	HACD3		PTTG1IP
Ndufa8	Ralb	Flot2			Eno1						LSS	H3C4	HACL1		PXMP2
Ndufa9	Rap1a	Fmn2			Eno2						LUC7L	H3C6	HADH		PYCR1
Ndufab1	Rap1b	Fmnl2			Eno4						LUC7L2	H3C7	HADHA		QARS
Ndufb10	Rap2b	Frrs1l			Enpp4						LUC7L3	H3C8	HADHB		QSOX2
Ndufb11	Rbm39	Fscn1			Enpp6						LUZP1	H4-16	HAGH		RAB10
Ndufb3	Rbmx	Fsd1			Ensa						M6PR	H4C1	HARS		RAB11B
Ndufb4	Rcc2	Fsip2			Entpd1						MACF1	H4C11	HARS2		RAB11FIP1
Ndufb5	Rcn2	Fth1			Entpd2						MAGED1	H4C12	HAX1		RAB14
Ndufb6	Rdh11	Fundc1			Entpd4						MAIP1	H4C13	HBA1		RAB18
Ndufb7	Rdx	Fundc2			Epb41l1						MAN2A1	H4C14	HBA2		RAB1B
Ndufb8	Reep2	Fut8			Epb41l2						MANF	H4C15	HBB		RAB21
Ndufb9	Rgs6	Fxr1			Epb41l3						MAP1B	H4C2	HCCS		RAB27A
Ndufc2	Rgs7	Fxr2			Epb41l5						MAP1S	H4C3	HCFC1		RAB2A
Ndufs1	Rhoa	Fxyd1			Epcam						MAP4	H4C4	HDAC2		RAB32
Ndufs2	Rhog	Fxyd6			Ephx1						MAP7D1	H4C5	HDGFL1		RAB34
Ndufs3	Rhot1	Fyn			Epn1						MAPKAPK2	H4C6	HDGFL3		RAB35
Ndufs4	Rhot2	G6pdx			Eprs						MARCKS	H4C8	HDHD3		RAB3B
Ndufs5	Rida	Gabarapl2			Eps15						MARCKSL1	H4C9	HDLBP		RAB3D
Ndufs6	Rims1	Gabbr1			Eps15l1						MAST1	H6PD	HEATR1		RAB43
Ndufs7	Rmc1	Gabbr2			Eqtn						MATR3	HACD3	HEBP1		RAB5B
Ndufs8	Rmdn3	Gabra1			Ercc3						MAVS	HACL1	HIBADH		RAB5C
Ndufv1	Rph3a	Gabrb1			Ergic2						MBD3	HADH	HIBCH		RAB5IF
Ndufv2	Rpl10	Gabrb2			Ergic3						MBOAT7	HADHA	HIGD1A		RAB7A
Ndufv3	Rpl10a	Gabrb3			Erlec1						MCAM	HADHB	HINT2		RAB8A
Nebl	Rpl13	Gabrg2			Erlin1						MCCC2	HBB	HIST1H1T		RAB8B
Necap1	Rpl18	Gad1			Erlin2						MCL1	HCCS	HIST1H2AA		RAC1
Nefh	Rpl31	Gad2			Ermp1						MCM3	HCFC1	HIST1H2AC		RACK1
Nefl	Rpl4	Gak			Ero1a						MCOLN1	HDHD5	HIST2H2AB		RAD21
Nefm	Rpl5	Ganab			Ero1b						MCU	HDLBP	HIST2H2AC		RALB
Negr1	Rpl6	Gap43			Erp29						MDC1	HEATR1	HIST2H2BE		RALY
Nelfa	Rpl7	Gapdh			Erp44						MDH2	HGFAC	HIST2H2BF		RAN
Nf1	Rpl8	Gas7			Espn						MELTF	HGSNAT	HIST2H3A		RANBP2
Nfasc	Rpl9	Gcn1			Esyt1						MESD	HIBADH	HIST2H3C		RAP1A
Nipsnap1	Rplp0	Gcsh			Etf1						METAP2	HIBCH	HIST2H3D		RAP1B
Nipsnap2	Rplp2	Gda			Etfa						MFGE8	HID1	HK1		RAP2B
Nlgn2	Rpn1	Gdap1			Etfb						MFSD10	HINT2	HLA-DRA		RBBP7
Nlgn3	Rps14	Gdap1l1			Etfdh						MGMT	HIRIP3	HLA-DRB1		RBM14
Nlrc3	Rps19	Gde1			Evl						MGST1	HIST2H2AA3	HLTF		RBM3
Nme1	Rps20	Gdi1			Exd2						MGST2	HIST2H2AA4	HM13		RBM39
Nnt	Rps24	Gdi2			Exoc1						MGST3	HIST2H3A	HMGA1		RBM4
Nomo1	Rps27	Gdpd1			Exoc2						MIA3	HIST2H3C	HMGB1		RBMX
Npepps	Rps28	Gfap			Exoc3						MIER1	HIST2H3D	HMGB2		RBMXL3
Nptn	Rps3	Gga3			Exoc3l1						MINK1	HIST3H2A	HMGB3		RCC1
Nptx1	Rps3a1	Ggt7			Exoc4						MINPP1	HLA-A	HMGCL		RCC2
Nptxr	Rps6	Ghitm			Exoc5						MISP	HM13	HMGCS2		RCE1
Nrcam	Rps8	Gipc1			Exoc6b						MKI67	HMGA1	HMGN2		RCN1
Nrxn1	Rps9	Git1			Exoc7						MLEC	HMGA2	HMOX2		RCN2
Nrxn3	Rras2	Gja1			Exoc8						MLPH	HMGB1	HNRNPA1		RDX
Nsf	Rrbp1	Gjb6			Exog						MOGS	HMGB2	HNRNPA2B1		REEP6
Ntm	Rtcb	Gjc3			Ezr						MPDU1	HMGCL	HNRNPA3		RER1
Ntrk2	Rtn1	Gk			Faah						MPDZ	HMGCR	HNRNPC		RETREG3
Nucb1	Rtn3	Gk2			Fabp3						MPP5	HMGCS1	HNRNPD		RETSAT
Numbl	Rtn4	Glg1			Fabp9						MPRIP	HMGN1	HNRNPF		RFC1
Oas2	Ryr2	Glo1			Fads2						MPZL1	HMGN2	HNRNPH1		RFC3
Obscn	Sacm1l	Glod4			Faf2						MRC2	HMGN3	HNRNPH3		RFC4
Ociad1	Sacs	Glrx5			Fahd1						MRE11	HMOX1	HNRNPK		RHBDD2
Ociad2	Samm50	Gls			Fahd2						MRGBP	HMOX2	HNRNPL		RHOA
Ogdh	Sar1a	Gltp			Fam126a						MRPL1	HNF1A	HNRNPM		RHOB
Olfm1	Sars	Glud1			Fam136a						MRPL10	HNF4A	HNRNPR		RHOC
Omg	Scamp1	Glul			Fam162a						MRPL12	HNRNPA0	HNRNPU		RHOG
Opa1	Scamp3	Gmfb			Fam166a						MRPL41	HNRNPA1	HP		RHOT1
Opalin	Scn2a	Gmpr			Fam170a						MRPL49	HNRNPA2B1	HP1BP3		RIF1
Otub1	Scn8a	Gmps			Fam170b						MRPS27	HNRNPA3	HPCAL1		RMDN3
Oxct1	Sdha	Gna11			Fam171a2						MRPS30	HNRNPAB	HPRT1		RP2
P2ry12	Sec23a	Gna13			Fam174a						MRPS31	HNRNPC	HRG		RPL10A
P2ry6	Sec24c	Gna14			Fam187b						MRPS7	HNRNPD	HRNR		RPL11
P4hb	Selenof	Gnai1			Fam205c						MRPS9	HNRNPDL	HSBP1		RPL12
Pa2g4	Sept2	Gnai2			Fam20b						MSH3	HNRNPF	HSD17B10		RPL13
Pacs1	Sept5	Gnai3			Fam3c						MSH6	HNRNPH1	HSD17B11		RPL13A
Pacsin1	Sept7	Gnal			Fam49b						MSMO1	HNRNPH3	HSD17B12		RPL14
Pafah1b1	Sept8	Gnao1			Fam71b						MSN	HNRNPK	HSD17B3		RPL15
Palm	Sept9	Gnaq			Fam76a						MT-ATP6	HNRNPL	HSD17B4		RPL18
Park7	Septin3	Gnas			Fam78a						MT-CO2	HNRNPM	HSD17B8		RPL18A
Pc	Septin4	Gnaz			Farp1						MTDH	HNRNPR	HSDL1		RPL19
Pcbp1	Septin6	Gnb1			Farsa						MTHFD1	HNRNPU	HSDL2		RPL22
Pcbp2	Serpina3k	Gnb2			Farsb						MTCH1	HNRNPUL1	HSP90AA1		RPL23
Pclo	Sez6l2	Gnb4			Fasn						MTCH2	HNRNPUL2	HSP90AB1		RPL23A
Pcsk1n	Sf3b1	Gng12			Fastk						MT-ND4	HP1BP3	HSP90B1		RPL24
Pcyox1	Sf3b3	Gng13			Fau						MTX2	HS2ST1	HSPA12A		RPL27
Pcyox1l	Sfpq	Gng2			Fbh1						MUC12	HSD17B10	HSPA1B		RPL27A
Pdcd6ip	Sfxn1	Gng3			Fdft1						MXRA7	HSD17B11	HSPA2		RPL28
Pde10a	Sfxn3	Gng4			Fdps						MYADM	HSD17B12	HSPA4		RPL3
Pde2a	Sh3gl1	Gng5			Fdx1						MYBBP1A	HSD17B2	HSPA4L		RPL30
Pde6a	Sh3gl2	Gng7			Fdxr						MYDGF	HSD17B4	HSPA6		RPL31
Pdha1	Shank3	Gnl1			Fech						MYH10	HSD17B7	HSPA8		RPL35
Pdhb	Sirpa	Golga2			Fermt2						MYH9	HSDL2	HSPA9		RPL37A
Pdhx	Sirt2	Golga3			Fgb						MYL6	HSP90AA1	HSPB1		RPL38
Pdia3	Slc12a2	Golga4			Fgg						MYL9	HSP90AB1	HSPD1		RPL39
Pdia6	Slc12a5	Golga5			Fh						MYO18A	HSP90B1	HSPE1		RPL4
Pdxk	Slc16a1	Golga7			Fhl1						MYO1B	HSP90B2P	HSPG2		RPL5
Pea15	Slc17a6	GOLGA7B			Fis1						MYO1C	HSPA1A	HSPH1		RPL6
Pebp1	Slc1a2	Golt1b			Fkbp15						MYO1E	HSPA1B	HTD2		RPL7
Pex11b	Slc1a3	Gosr1			Fkbp1a						MYO5A	HSPA4	HTRA2		RPL7A
Pex14	Slc25a1	Gosr2			Fkbp2						MYOF	HSPA5	HUWE1		RPL7L1
Pfkl	Slc25a11	Got1			Fkbp3						NAA40	HSPA8	HYOU1		RPL8
Pfkm	Slc25a12	Got2			Fkbp4						NACA	HSPA9	CHD4		RPL9
Pfkp	Slc25a23	Gpc1			Fkbp8						NACC2	HSPD1	CHDH		RPL9P7
Pfn1	Slc25a3	Gpc4			Flii						NAMPT	HSPE1	CHCHD2P9		RPL9P8
Pgam1	Slc25a4	Gpc6			Flna						NAT10	HSPG2	CHCHD3		RPL9P9
Pgam5	Slc25a46	Gpd1			Flot1						NAXE	HSPH1	CHCHD4		RPLP0
Pgap1	Slc25a5	Gpd1l			Flot2						NCAM2	HTATIP2	CHCHD6		RPLP1
Pgk1	Slc2a1	Gpd2			Flvcr2						NCAPD2	HYOU1	CHID1		RPLP2
Pgm1	Slc2a3	Gphn			Fmnl2						NCAPD3	HYPK	CHMP1B		RPN1
Pgrmc1	Slc32a1	Gpi			Fscn1						NCAPG	CHAF1B	CHMP4B		RPN2
Pgrmc2	Slc39a12	Gpm6a			Fsip2						NCAPG2	CHD4	CHP1		RPS11
Phb	Slc3a2	Gpm6b			Fth1						NCBP1	CHCHD2	CHST7		RPS12
Phb2	Slc49a4	Gpr158			Fundc1						NCEH1	CHCHD3	CHTOP		RPS13
Phf24	Slc4a1	Gprc5b			Fut8						NCKAP1	CHCHD4	IARS2		RPS14
Phgdh	Slc4a10	Gprin1			Fxr1						NCL	CHID1	IBA57		RPS16
Picalm	Slc4a4	Gps1			Fxr2						NCLN	CHMP4B	ICAM1		RPS17
Pikfyve	Slc4a8	Gpsm1			Fxyd1						NCOA3	CHP1	IDH1		RPS18
Pip4k2a	Slc6a1	Gpt2			Fxyd6						NCOA5	CHST12	IDH2		RPS19
Pip4k2b	Slc6a11	Grb2			Fyco1						NCSTN	CHST13	IDH3A		RPS20
Pip4p1	Slc6a15	Grcc10			Fyn						NDEL1	IARS	IDH3B		RPS23
Pip5k1c	Slc6a17	Gria1			G3bp1						NDFIP2	IARS2	IDH3G		RPS24
Pkm	Slc6a5	Gria2			G3bp2						NDRG1	ICAM1	IER3IP1		RPS27
Pkp4	Slc6a9	Gria3			G6pc3						NDUFA10	ICAM2	IFI16		RPS27A
Pla2g1b	Slc8a1	Gria4			G6pdx						NDUFA13	IDH1	IFT122		RPS28
Pla2g6	Slc8a2	Grid2			Gabarapl2						NDUFA4	IDH2	IGF2R		RPS3
Plcb1	Smpd3	Grin1			Gabbr2						NDUFA5	IDH3A	IGHA1		RPS3A
Pld3	Snap25	Grin2b			Gabrb2						NDUFA9	IDH3B	IGHG1		RPS4X
Plec	Snap47	Grk2			Galnt3						NDUFAF2	IDI1	IGHG2		RPS5
Plekhg5	Snap91	Grm1			Galntl5						NDUFB1	IER3IP1	IGHG3		RPS6
Plin4	Snca	Grm2			Ganab						NDUFB10	IGF2BP1	IGHG4		RPS7
Plp1	Snd1	Grm3			Gap43						NDUFB11	IGF2BP2	IGHM		RPS8
Plpp3	Snrnp200	Grm5			Gapdh						NDUFS1	IGF2BP3	IGKC		RPS9
Plppr4	Snx1	Grm7			Gapdhs						NDUFS3	IGF2R	IGKV3D-20		RPSA
Plxna1	Snx2	Grpel1			Gas2l1						NDUFS4	IGSF21	IGLC3		RRAS
Plxna4	Snx3	Gsk3a			Gas7						NDUFS5	IKBIP	IGSF8		RRAS2
Plxnb1	Sod1	Gsk3b			Gatad2a						NDUFS8	IKZF3	IL4I1		RRBP1
Pmm1	Soga3	Gsn			Gcat						NDUFV1	IL1RAP	ILF2		RRP12
Pomgnt2	Sorcs2	Gspt2			Gcn1						NDUFV2	IL6ST	ILF3		RRP1B
Por	Sorl1	Gsr			Gda						NECTIN2	ILF2	ILK		RRS1
Ppia	Spta1	Gsta3			Gdap1l1						NEDD4	ILF3	ILVBL		RSL1D1
Ppib	Sptan1	Gsta4			Gde1						NELL1	ILVBL	IMMT		RTN3
Ppm1h	Sptb	Gstk1			Gdi1						NF2	IMMT	IMPACT		RTN4
Ppp1ca	Sptbn1	Gstm1			Gdi2						NFXL1	IMPAD1	IMPAD1		RUVBL1
Ppp1cb	Sptbn2	Gstm5			Gdpd1						NHSL1	INF2	IMPDH2		RUVBL2
Ppp1r1b	Sptbn4	Gsto1			Gdpd4						NIBAN2	INPP4A	INF2		S100A10
Ppp2ca	Srcin1	Gstp1			Ggh						NID2	INSL6	INHA		S100A11
Ppp2r1a	Srgap3	Gstz1			Ggt7						NIFK	IPO5	INHBE		SAFB
Ppp2r2a	Ssbp1	Gtf2i			Ghitm						NIPBL	IQGAP1	INSL3		SAMM50
Ppp2r2b	Ssr3	Gtpbp1			Gipc3						NME1	IQGAP2	IPO5		SARNP
Ppp3ca	St13	Gtsf1l			Git1						NME2	ISCA1	IQGAP1		SART1
Ppp3r1	Stip1	Gucy1b1			Gja1						NOC2L	ISOC2	IQGAP2		SCAMP2
Ppt1	Stmn1	Guk1			Gjb6						NOC3L	ITGA1	ISCA1		SCAMP3
Prdx1	Stum	Gys1			Gjc3						NOL6	ITGA2	ISCA2		SCAMP4
Prdx2	Stx1a	H1-0			Gk						NOLC1	ITGA5	ISOC1		SCARB2
Prdx3	Stx1b	H1-2			Gk2						NOMO2	ITGA6	ISOC2		SCCPDH
Prdx5	Stxbp1	H1fnt			Gkap1						NONO	ITGAV	IST1		SCFD1
Prdx6	Stxbp3	H2afy			Glb1						NOP2	ITGB1	ISYNA1		SCP2
Preb	Stxbp5	H2az1			Glb1l3						NOP56	ITGB2	ITGA6		SDCBP
Prkaca	Stxbp6	H2bc1			Glg1						NOP9	ITGB5	ITGA9		SDF4
Prkacb	Sucla2	H3f3c			Glipr1l2						NPC2	ITCH	ITGAV		SDHA
Prkar1a	Suclg1	H4c1			Glo1						NPLOC4	ITIH2	ITGB1		SDHB
Prkar1b	Sugp2	H4c11			Glrx5						NPM1	ITM2B	ITGB6		SEC11A
Prkar2a	Sv2a	H4c12			Gls						NPTN	ITM2C	ITPR2		SEC13
Prkar2b	Sv2b	H4c14			Glt6d1						NR2F2	ITPR3	ITPR3		SEC22B
Prkcb	Svop	H4c2			Glt8d1						NR5A1	IVD	IVD		SEC23A
Prkce	Syn1	H4c3			Glud1						NRAS	JAG1	JAGN1		SEC61A1
Prkcg	Syn2	H4c4			Glul						NRP1	JAGN1	JAM2		SEC62
Prkcsh	Syncrip	H4c6			Glyr1						NSD1	JAK1	JAM3		SEC63
Prnp	Syne1	H4c8			Gm11492						NSD3	JUP	JCAD		SEL1L
Prr5l	Syngap1	H4c9			Gmfb						NSDHL	KARS1	KANK2		SEL1L3
Prrt2	Syngr1	H4f16			Gmps						NT5E	KAT6B	KARS1		SELENOF
Prrt3	Syngr3	Hacd2			Gna11						NUDT21	KAT7	KAT7		SEPTIN6
Prxl2a	Synj1	Hacd3			Gna13						NUMA1	KDM2A	KBTBD11		SERBP1
Psat1	Synpo	Hadh			Gna14						NUMB	KDSR	KCTD12		SERINC2
Psd3	Syt1	Hadha			Gnai1						NUP155	KEAP1	KDELR1		SERPINH1
Ptp4a2	Syt11	Hadhb			Gnai2						NUP160	KHDRBS1	KDM3B		SF1
Ptpn5	Syt12	Hagh			Gnai3						NUP205	KHSRP	KDSR		SF3A1
Ptpra	Syt2	Hap1			Gnao1						NUP210	KIAA0319L	KHDRBS1		SF3B1
Ptprd	Syt3	Hapln1			Gnaq						NUP214	KIAA1324	KIAA1210		SF3B3
Ptprs	Syt7	Hapln4			Gnas						NXF1	KIAA2013	KIAA2013		SFPQ
Pura	Tagln3	Hars			Gnb1						OAT	KIF21A	KIF13B		SFTPA1
Pygb	Tanc2	Hba			Gnb2						OCC1	KIF23	KIF21B		SFTPA2
Pygm	Taok1	Hbb-b1			Gng12						OCIAD2	KIF5B	KIF23		SFXN1
Qdpr	Taok2	Hccs			Gng5						OGDH	KLB	KIF2A		SGPL1
R3hdml	Tardbp	Hcn1			Gng7						OLA1	KLF16	KIF5B		SHMT2
Rab10	Tars1	Hcn2			Gnpat						OPA1	KMT2A	KIF5C		SKP1
Rab11b	Tbc1d10b	Hdac6			Golga1						OR52E4	KMT5B	KPNA2		SLC12A2
Rab11fip5	Tcerg1	Hdhd2			Golga2						ORC2	KPNA2	KPNB1		SLC12A9
Rab12	Thy1	Hdlbp			Golga3						ORC3	KPNB1	KRT1		SLC16A1
Rab14	Timm13	Hebp1			Golga4						OSBP	KRAS	KRT10		SLC16A3
Rab18	Timm50	Hepacam			Golga5						OSBPL8	KRT18	KRT2		SLC18A1
Rab1A	Tjp1	Hgsnat			Golga7						OSTC	KRT19	KRT23		SLC19A1
Rab1b	Tjp2	Hibadh			Golt1b						OXA1L	KRT7	KRT5		SLC1A4
Rab21	Tkt	Hibch			Gosr1						P2RX4	KRT8	KRT8		SLC1A5
Rab23	Tln2	Higd1a			Gosr2						P2RY11	KRT9	KRT9		SLC25A13
Rab27b	Tmed10	Hint1			Got1						P3H1	KRTCAP2	KTN1		SLC25A17
Rab2a	Tmem163	Hint2			Got2						P3H2	KTN1	L1TD1		SLC25A24
Rab31	Tmem30a	Hint3			Gpaa1						P3H3	KYAT3	L2HGDH		SLC25A3
Rab35	Tmem33	Hip1r			Gpat2						P3H4	LACTB	LACTB		SLC25A4
Rab39b	Tmod2	Hist1h2ah			Gpc2						P4HA1	LACTB2	LACTB2		SLC25A5
Rab3a	Tmpo	Hist1h4m			Gpc4						P4HA2	LAD1	LAMA1		SLC26A2
Rab3b	Tmx2	Hist2h2ac			Gpd1						P4HB	LAMA5	LAMA2		SLC29A1
Rab3c	Tnik	Hist2h2bb			Gpd2						PA2G4	LAMB1	LAMA4		SLC2A1
Rab4b	Tnr	Hk1			Gpi						PABPC1	LAMC1	LAMA5		SLC33A1
Rab5a	To	Hm13			Gpm6a						PACSIN2	LAMP1	LAMB1		SLC38A10
Rab5b	Tomm40	Hmgb1			Gpm6b						PACSIN3	LAMP2	LAMB2		SLC38A2
Rab5c	Tomm70a	Hmgb2			Gpr107						PAG1	LAMTOR1	LAMC1		SLC39A14
Rab6a	Tpi1	Hmgcl			Gpr108						PAICS	LAMTOR2	LAMC3		SLC39A7
Rab7a	Tpm1	Hmgcs2			Gpr61						PALM	LAMTOR5	LAMP1		SLC3A2
Rab8a	Tpm3	Hmgn2			Gprc5b						PALM2	LAP3	LAMP2		SLC44A1
Rab8b	Tpp2	Hmox2			Gprin1						PANX1	LARGE1	LAMTOR1		SLC4A2
Rab9b	Tppp3	Hnrnpa2b1			Gps1						PARP1	LARS2	LAMTOR3		SLC4A7
Rac1	Trim2	Hnrnpf			Gpsm1						PARP14	LBR	LANCL1		SLC6A6
Rack1	Trim3	Hnrnpk			Gpt2						PARVA	LDAH	LAP3		SLC7A5
Rala	Trio	Hnrnpm			Grcc10						PAWR	LDHA	LARS2		SLC7A9
Rap1a	Tst	Homer1			Gria1						PBXIP1	LDLR	LBP		SLC9A3R1
Rap1b	Ttc7b	Homer3			Grin2b						PCBP1	LEMD2	LBR		SLC9A3R2
Rap2a	Tuba1c	Hook1			Grpel1						PCBP2	LEMD3	LCLAT1		SMARCA4
Rap2b	Tuba4a	Hpca			Gsk3a						PCDH11X	LEPROT	LDHA		SMARCA5
Rc3h2	Tubb2a	Hpcal1			Gsk3b						PCLAF	LETM1	LDHB		SMARCC2
Rcn2	Tubb2b	Hpcal4			Gsr						PCNT	LGI2	LDHC		SMARCD2
Rdh11	Tubb3	Hps6			Gsta3						PCYOX1	LGMN	LEMD2		SMC1A
Rdh14	Tubb4a	Hras			Gsta4						PDCD11	LGR4	LETM1		SMC3
Rdx	Tubb4b	Hsbp1			Gstk1						PDCD6IP	LHFPL2	LETMD1		SMCHD1
Reep5	Tubb5	Hsd17b10			Gstm1						PDHA1	LIMS1	LGALS1		SMPD4
Rev3l	Txnl1	Hsd17b11			Gstm2						PDIA3	LIN28B	LGALS3		SNAP23
Rftn2	Txnrd1	Hsd17b12			Gstm5						PDIA4	LIN7C	LGALS3BP		SND1
Rgs7	Uba1	Hsd17b4			Gstm6						PDIA5	LMAN1	LGMN		SNRNP200
Rgs7bp	Ubap2l	Hsd17b8			Gsto1						PDIA6	LMAN2	LHPP		SNRPA1
Rhoa	Ube2n	Hsdl1			Gstp1						PDLIM1	LMAN2L	LIG3		SNRPD1
Rhob	Ubr4	Hsdl2			Gtf2i						PDLIM7	LMBRD1	LIMA1		SNRPD2
Rhog	Ufsp2	Hsp90aa1			Gtpbp1						PDS5A	LMF1	LIN7B		SNRPD3
Rhot1	Uggt1	Hsp90ab1			Gtsf1l						PDS5B	LMF2	LIN7C		SNTB2
Rida	Uchl1	Hsp90b1			H1-0						PECR	LMNA	LIPT2		SNU13
Rph3a	Upf1	Hspa12a			H1-1						PELP1	LMNB1	LMAN1		SOAT1
Rpl10	Uqcrb	Hspa12b			H1-2						PEX1	LMNB2	LMAN2		SPCS2
Rpl11	Uqcrc1	Hspa1a			H1-3						PEX14	LMO7	LMF1		SPCS3
Rpl12	Uqcrc2	Hspa1l			H1-4						PFN1	LNPEP	LMF2		SPECC1
Rpl13	Uqcrfs1	Hspa2			H1-5						PGK1	LONP1	LMNA		SPNS1
Rpl13a	Usp5	Hspa4			H1fnt						PGRMC1	LONP2	LMNB1		SPTAN1
Rpl14	Vamp2	Hspa4l			H2ab1						PGRMC2	LPCAT1	LMNB2		SPTBN1
Rpl15	Vapa	Hspa8			H2afx						PHB	LPGAT1	LMOD1		SPTBN2
Rpl17	Vapb	Hspa9			H2afy						PHB2	LRIF1	LNPEP		SPTLC1
Rpl18	Vat1	Hspd1			H2az1						PHF6	LRP1	LONP1		SQOR
Rpl18a	Vcan	Hspe1			H2bc1						PHGDH	LRP10	LONP2		SRPRB
Rpl19	Vcp	Hsph1			H2-K1						PHRF1	LRP4	LPCAT1		SRSF10
Rpl21	Vdac1	Htr4			H3f3c						PI4K2A	LRPAP1	LRP1		SRSF3
Rpl22	Vdac2	Htra2			H4c1						PI4KA	LRPPRC	LRPAP1		SSR1
Rpl23	Vdac3	Htt			H4c11						PICALM	LRRC1	LRPPRC		SSR3
Rpl23a	Vim	Hyou1			H4c12						PIGK	LRRC59	LRRC40		SSR4
Rpl24	Vps13a	Chdh			H4c14						PIGS	LRRC8A	LRRC47		SSRP1
Rpl26	Vps13d	Chchd2			H4c2						PIGT	LRRC8C	LRRC59		STAG1
Rpl27	Vps35	Chchd3			H4c3						PIGU	LSG1	LRWD1		STIM1
Rpl27a	Vps51	Chchd6			H4c4						PIPSL	LSS	LSAMP		STOM
Rpl28	Vsnl1	Chid1			H4c6						PITRM1	LUC7L3	LSR		STOML2
Rpl3	Wasf1	Chmp4b			H4c8						PKM	LUZP1	LSS		STT3B
Rpl30	Wdr1	Chmp6			H4c9						PKP4	LYAR	LTBP1		STX12
Rpl31	Wdr37	Chn2			H4f16						PLCB3	LYPLA2	LTBP2		STX18
Rpl32	Wdr48	Chp1			Habp4						PLCD3	LYZ	LTBP4		STX4
Rpl35	Wdr7	Iars2			Hacd2						PLD3	M6PR	LUM		STX5
Rpl38	Wfs1	Iba57			Hacd3						PLEC	MACF1	LYPLA1		STX7
Rpl4	Wwox	Icam5			Hadh						PLEK2	MAGT1	LYPLAL1		STXBP3
Rpl5	Yars	Idh1			Hadha						PLIN3	MAIP1	LYRM4		SUCLG1
Rpl6	Ywhab	Idh2			Hadhb						PLOD1	MAN1A1	LYZ		SUMF2
Rpl7	Ywhae	Idh3a			Hagh						PLOD2	MAN1B1	M6PR		SUN1
Rpl7a	Ywhag	Idh3g			Hapln1						PLOD3	MAN2A1	MACF1		SUN2
Rpl8	Ywhah	Ier3ip1			Hars						PLP2	MAN2B1	MAGEA4		SUPT16H
Rpl9	Ywhaz	Ift22			Hba						PLPP2	MAN2C1	MAGED2		SURF4
Rplp0	1700009N14Rik	Ift81			Hbb-b1						PLS1	MANF	MAGT1		SYCP2
Rplp1	2010300C02Rik	Igsf21			Hbs1l						PLS3	MAOB	MAIP1		SYMPK
Rplp2		Igsf8			Hccs						PLSCR1	MAP4	MAL2		SYNCRIP
Rpn1		Ihh			Hcn1						PLSCR3	MAP4K4	MAN1B1		SYPL1
Rpn2		Ikbip			Hdac6						PLXNB2	MAP9	MAN2A1		TAGLN2
Rps11		Ilvbl			Hdgfl3						PMEPA1	MAPRE1	MANF		TARDBP
Rps14		Immt			Hdhd2						PMS1	MARC1	MAOA		TBL2
Rps16		Impa1			Hdlbp						PNKP	MARCKS	MAOB		TBRG4
Rps18		Impad1			Heatr5b						PNN	MARCKSL1	MAP1B		TCIRG1
Rps2		Impdh2			Hepacam						PNPLA6	MARK3	MAP1S		TCP1
Rps20		Ina			Herpud1						PNPLA8	MARS2	MAP2K1		TDRKH
Rps25		Inpp1			Hfe						PODXL	MATR3	MAP4K4		TECR
Rps27a		Inpp4a			Hgsnat						POFUT1	MAVS	MAPK1		TEX10
Rps3		Ipo4			Hibadh						POGLUT1	MCCC1	MAPRE1		TFAM
Rps3a		Ipo5			Hibch						POLR2C	MCCC2	MARC2		TFRC
Rps4x		Iqsec1			Higd1a						POLR2H	MCEE	MARCKS		TGFB1
Rps7		Iqsec2			Hils1						PON2	MCF2L	MARCKSL1		TGFBI
Rps8		Iqsec3			Hint1						POR	MCFD2	MARCH5		TIMM44
Rps9		Isca1			Hint2						PPFIA1	MCM3	MARS		TIMM9
Rpsa		Iscu			Hint3						PPIA	MCU	MATR3		TJP1
Rrbp1		Isoc2a			Hip1r						PPIB	MCUR1	MBOAT7		TJP2
Rreb1		Ist1			Hist1h1t						PPIC	MDC1	MCAT		TLN1
Rtn1		Isyna1			Hist1h2ah						PPIE	MDFIC	MCCC1		TM9SF2
Rtn3		Itgav			Hist1h4m						PPL	MDH1	MCCC2		TM9SF3
Rtn4		Itgb1			Hist2h2ac						PPP1CA	MDH2	MCEE		TM9SF4
Rufy3		Itpr1			Hist2h2bb						PPP1CC	MDK	MCU		TMCO1
Ryr2		Itpr2			Hk1						PPP1R12A	MDN1	MCUR1		TMED10
Sacm1l		Itpr3			Hk2						PPP1R18	ME1	MDH1		TMED5
Samm50		Itsn1			Hm13						PPP2R1A	ME2	MDH2		TMED9
Scamp1		Ivd			Hmga1						PPT1	MEFV	ME2		TMEM106C
Scamp3		Jagn1			Hmgb1						PRAF2	MEGF9	ME3		TMEM109
Scamp5		Jam3			Hmgb2						PRC1	MEIS3	MECP2		TMEM14C
Scarb2		Jcad			Hmgcl						PRDX1	MESD	MECR		TMEM165
Sccpdh		Jup			Hmgcs2						PRDX2	METAP2	MESD		TMEM205
Scn1b		Kalrn			Hmgn1						PRDX3	METTL15	MEST		TMEM214
Scn2b		Kars1			Hmgn2						PRDX4	METTL7A	METAP2		TMEM30A
Scn4b		Kbtbd11			Hmgn5						PRDX5	MFF	METTL17		TMEM33
Scn9a		Kcna1			Hmox2						PREB	MFN1	METTL7A		TMEM41A
Scp2		Kcna2			Hnrnpa0						PRKACA	MFN2	MFAP2		TMEM43
Sdha		Kcnab1			Hnrnpa2b1						PRKAR2A	MFSD10	MFAP4		TMPO
Sdhb		Kcnab2			Hnrnpf						PRKCA	MFSD4B	MFAP5		TMTC3
Sdhc		Kcnc3			Hnrnpk						PRKCSH	MGAT1	MFF		TMUB1
Sdr39u1		Kcnd2			Hnrnpm						PRKDC	MGAT2	MFN1		TMX1
Sec22b		Kcnip4			Hnrnpu						PROCR	MGAT4B	MFN2		TMX2
Sec23a		Kcnj10			Homer1						PRPF19	MGAT5	MFSD10		TMX3
Sec61a1		Kcnj3			Homer3						PRPF8	MGLL	MGARP		TMX4
Septin11		Kcnma1			Hook1						PRXL2A	MGME1	MGMT		TNS3
Septin2		Kctd12			Hp1bp3						PSAP	MGRN1	MGST2		TOMM40
Septin3		Kctd16			Hpcal1						PSEN1	MGST1	MGST3		TOMM70
Septin4		Kiaa0513			Hps6						PSIP1	MGST2	MICOS13		TOP1
Septin5		Kiaa1107			Hras						PSMA2	MGST3	MICU1		TOP2A
Septin6		Kiaa1109			Hs2st1						PSMA7	MIA2	MICU2		TOP2B
Septin7		Kiaa1324			Hsbp1						PSMG1	MIA3	MIF		TOR1A
Septin8		Kiaa1549			Hsd17b10						PSPC1	MICALL2	MINK1		TOR1AIP1
Septin9		Kif13a			Hsd17b11						PTBP1	MICOS13	MINPP1		TOR1AIP2
Sez6l2		Kif1a			Hsd17b12						PTCD1	MICU2	MLEC		TP53BP1
Sfxn1		Kif21a			Hsd17b3						PTGES	MIPEP	MLF1		TPI1
Sfxn3		Kif27			Hsd17b4						PTGES2	MKI67	MLYCD		TPM3
Sfxn5		Kif2a			Hsd17b8						PTGFRN	MKKS	MMAB		TPM4
Sgip1		Kif3b			Hsd3b1						PTK7	MLEC	MMGT1		TPP1
Sgpl1		Kif5b			Hsd3b6						PTPN1	MLYCD	MMP23B		TPR
Sh3gl2		Kif5c			Hsdl1						PTPRE	MMAB	MMP28		TRAF3
Shank1		Kifap3			Hsdl2						PTTG1IP	MMP14	MMUT		TRAM1
Shank3		Klc1			Hsp90aa1						PUM2	MOGS	MNDA		TRAP1
Sirpa		Klc2			Hsp90ab1						PXDN	MOSPD2	MOB1B		TRIM25
Sirt2		Kpnb1			Hsp90b1						PXMP2	MPC2	MOGS		TRIP12
Skp1		Kras			Hspa12a						PYCR1	MPDU1	MOV10		TRPM4
Skt		Krt76			Hspa1a						QARS	MPHOSPH10	MPC1		TRRAP
Slc12a2		Krt81			Hspa1l						QSOX1	MPHOSPH6	MPC2		TTLL3
Slc12a3		Ktn1			Hspa2						QSOX2	MPP5	MPDU1		TTN
Slc12a4		L1cam			Hspa4						RAB10	MPP6	MPP6		TTPA
Slc12a5		L2hgdh			Hspa4l						RAB11B	MPST	MPV17		TTYH3
Slc12a6		Lactb			Hspa8						RAB11FIP1	MPV17L2	MPZL1		TUBA1C
Slc16a1		Lamp1			Hspa9						RAB14	MPZL1	MRC1		TUBA4A
Slc17a6		Lamp2			Hspb1						RAB18	MRPL1	MRC2		TUBB
Slc17a7		Lamp5			Hspb9						RAB1B	MRPL10	MRGBP		TUFM
Slc1a2		Lamtor1			Hspd1						RAB21	MRPL11	MRPL1		TXLNA
Slc1a3		Lamtor3			Hspe1						RAB27A	MRPL12	MRPL12		TXN
Slc1a4		Lancl1			Htatip2						RAB2A	MRPL13	MRPL2		TXNDC12
Slc1a6		Lancl2			Htra2						RAB31	MRPL14	MRPL23		TXNDC5
Slc25a11		Lap3			Htt						RAB32	MRPL21	MRPL39		U2AF1
Slc25a12		Larp1			Hyou1						RAB34	MRPL22	MRPL4		U2AF2
Slc25a18		Larp7			Chd1l						RAB35	MRPL23	MRPL44		UBB
Slc25a22		Lasp1			Chd4						RAB3B	MRPL28	MRPL46		UBC
Slc25a25		Ldha			Chdh						RAB3D	MRPL30	MRPL47		UBE2I
Slc25a3		Ldhb			Chchd1						RAB43	MRPL32	MRPL49		UBTF
Slc25a4		Ldhc			Chchd2						RAB5B	MRPL37	MRPL50		UBXN4
Slc25a5		Lemd3			Chchd3						RAB5C	MRPL39	MRPL53		UFL1
Slc27a1		Letm1			Chchd6						RAB5IF	MRPL4	MRPS11		UGCG
Slc27a2		Lgals1			Chid1						RAB6B	MRPL40	MRPS14		UGGT1
Slc27a4		Lgi1			Chmp2b						RAB7A	MRPL41	MRPS21		UHRF1
Slc2a1		Lgi2			Chmp4b						RAB8A	MRPL43	MRPS22		UNC93B1
Slc2a13		Lgi3			Chmp6						RAB8B	MRPL44	MRPS23		UQCRC1
Slc2a3		Lima1			Chn2						RAC1	MRPL46	MRPS26		UQCRC2
Slc30a1		Limd2			Chp1						RACK1	MRPL49	MRPS27		USP39
Slc30a3		Lin7a			Chp2						RAD21	MRPL54	MRPS36		UTP18
Slc32a1		Lin7c			Chtop						RAD50	MRPL55	MRPS9		UTP20
Slc38a3		Lingo1			Iars2						RAI1	MRPL9	MRRF		UTRN
Slc3a2		Llgl1			Iba57						RAI14	MRPS11	MRTO4		VAMP3
Slc44a1		Lman1			Idh1						RALB	MRPS14	MSH2		VAPA
Slc44a4		Lman2			Idh2						RALY	MRPS17	MSH6		VAPB
Slc45a4		Lmbrd1			Idh3a						RAN	MRPS18B	MSMO1		VARS
Slc47a1		Lmf2			Idh3g						RANBP2	MRPS22	MSN		VAT1
Slc49a4		Lmna			Ier3ip1						RAP1A	MRPS25	MSRB2		VCL
Slc4a1		Lmnb1			Ift122						RAP1B	MRPS27	MTA2		VCP
Slc4a10		Lmnb2			Ift172						RAP2B	MRPS28	MT-ATP6		VDAC1
Slc4a4		Lnpk			Ift20						RBBP7	MRPS30	MT-CO2		VDAC2
Slc4a8		Lonp1			Ift22						RBBP8	MRPS31	MT-CO3		VDAC3
Slc6a1		Lonp2			Ift43						RBM14	MRPS33	MT-CYB		VIM
Slc6a11		Lpar1			Ift46						RBM27	MRPS35	MTDH		VKORC1
Slc6a17		Lpgat1			Ift52						RBM3	MRPS7	MTCH1		VPS39
Slc6a5		Lrp1			Ift57						RBM39	MRPS9	MTCH2		VPS45
Slc6a9		Lrpap1			Ift74						RBM4	MSMO1	MTIF3		VRK1
Slc7a11		Lrpprc			Ift80						RBMX	MST1R	MTM1		VTI1A
Slc7a14		Lrrc1			Ift81						RBMXL3	MT1G	MT-ND1		VTN
Slc7a5		Lrrc40			Igbp1						RCC1	MT-ATP6	MT-ND5		WDFY1
Slc8a1		Lrrc47			Igsf8						RCC2	MT-CO2	MTPAP		WDR75
Slc9a1		Lrrc57			Ikbip						RCE1	MT-CO3	MTPN		WFS1
Slc9a3r1		Lrrc59			Il4i1						RCN1	MTDH	MTX1		WWC2
Smpd3		Lrrc7			Ilvbl						RCN2	MTG2	MTX2		XRCC5
Snap25		Lrrc8a			Immp1l						RCOR3	MTHFD1	MVP		XRCC6
Snap47		Lrrfip2			Immp2l						RDX	MTHFD1L	MXRA7		XXYLT1
Snap91		Lsamp			Immt						RECQL	MTCH1	MYADM		YARS2
Snca		Lss			Impa1						REEP6	MTCH2	MYC		YBX1
Sncb		Lxn			Impad1						REPIN1	MT-ND2	MYCBP2		YBX3
Snd1		Ly6h			Inha						RER1	MTREX	MYDGF		YES1
Snph		Lypd4			Inpp5k						RETREG3	MTTP	MYH10		YIPF5
Snx3		Lypla1			Insl3						RETSAT	MTX1	MYH11		YIPF6
Sod2		Lypla2			Insl6						RFC1	MTX2	MYH9		YME1L1
Soga3		Lyrm4			Ipo4						RFC2	MYBBP1A	MYL12A		YWHAB
Sorl1		Lztfl1			Ipo5						RFC3	MYDGF	MYL6		YWHAE
Sort1		M6pr			Iqce						RFC4	MYH10	MYL6B		YWHAG
Spata5		Macf1			Iqcf1						RFC5	MYH9	MYL9		YWHAQ
Sptan1		Macrod1			Iqcf3						RGS20	MYL6	MYO18A		YWHAZ
Sptb		Madd			Iqcf5						RHBDD2	MYO18A	MYO1B		ZC3HAV1
Sptbn1		Mag			Iqgap1						RHOA	MYO1B	MYO1C		ZFHX4
Src		Magi1			Iqsec2						RHOB	MYO1C	MYO1D		ZFR
Srcin1		Magt1			Iqub						RHOC	MYO1E	MYO1F		ZMPSTE24
Ssr4		Mal2			Irgc						RHOG	MYO6	MYO6		ZMYM3
Stip1		Man2a1			Isca1						RHOT1	MYO7A	MYO9B		ZNF326
Stmn1		Manf			Iscu						RIF1	MYOF	MYOF		ZW10
Stmn3		Maoa			Isoc2a						RMDN3	NADK2	NAA25		40026
Stoml2		Maob			Ist1						ROCK2	NAGPA	NAALAD2
Stt3a		Map1a			Isyna1						RP2	NANOS3	NADK2
Stum		Map1b			Itgav						RPA2	NAP1L1	NAP1L1
Stx12		Map1lc3a			Itgb1						RPA3	NAPA	NAP1L4
Stx16		Map1lc3b			Itgb5						RPL10A	NAPSA	NAPA
Stx1a		Map1s			Itgb6						RPL11	NAT10	NAPG
Stx1b		Map2			Itm2b						RPL12	NAXE	NAT10
Stx5		Map2k1			Itpr1						RPL13	NBAS	NAXD
Stx6		Map2k4			Itpr2						RPL13A	NCAPD2	NBAS
Stx7		Map3k19			Itpr3						RPL14	NCAPG	NCBP2AS2
Stxbp1		Map4			Itsn1						RPL15	NCEH1	NCKAP1
Stxbp5		Map4k4			Itsn2						RPL18	NCKAP1	NCL
Stxbp5l		Map6			Ivd						RPL18A	NCL	NCLN
Sucla2		Map6d1			Izumo1						RPL19	NCLN	NCSTN
Suclg1		Map7			Izumo4						RPL22	NCOA3	NDRG1
Sv2a		Map7d2			Jagn1						RPL23	NCOA4	NDUFA10
Sv2b		Mapk1			Jam3						RPL23A	NCR3	NDUFA11
Sv2c		Mapk10			Jcad						RPL24	NCSTN	NDUFA12
Svip		Mapk3			Kank2						RPL27	NDC1	NDUFA13
Syn1		Mapk8ip3			Kars1						RPL27A	NDRG3	NDUFA2
Syn2		Mapre1			Kbtbd11						RPL28	NDST3	NDUFA4
Syn3		Mapre2			Kcna2						RPL3	NDUFA10	NDUFA5
Syne2		Mapre3			Kcnab2						RPL30	NDUFA11	NDUFA6
Syngap1		Mapt			Kcnc3						RPL31	NDUFA13	NDUFA7
Syngr1		Marc2			Kcnd2						RPL32	NDUFA2	NDUFA8
Syngr3		Marcks			Kcnj3						RPL35	NDUFA4	NDUFA9
Synj1		Marcksl1			Kctd12						RPL36	NDUFA5	NDUFAB1
Synj2bp		March5			Kdsr						RPL37A	NDUFA6	NDUFAF3
Synpo		Mark2			Kiaa0100						RPL38	NDUFA7	NDUFAF4
Synpr		Mark3			Kiaa1109						RPL39	NDUFA8	NDUFAF6
Syp		Mark4			Kiaa1324						RPL3L	NDUFA9	NDUFAF7
Sypl1		Mblac2			Kiaa2013						RPL4	NDUFAF2	NDUFB1
Syt1		Mboat7			Kif13a						RPL5	NDUFAF4	NDUFB10
Syt12		Mbp			Kif1a						RPL6	NDUFB10	NDUFB11
Syt2		Mcam			Kif21a						RPL7	NDUFB11	NDUFB3
Syt7		Mcat			Kif23						RPL7A	NDUFB4	NDUFB4
Tagln3		Mccc1			Kif27						RPL7L1	NDUFC2	NDUFB5
Tbc1d24		Mccc2			Kif2a						RPL8	NDUFS1	NDUFB6
Tbc1d32		Mcee			Kif2c						RPL9	NDUFS2	NDUFB7
Tcp1		Mcu			Kif3b						RPL9P7	NDUFS3	NDUFB8
Tdrkh		Mdc1			Kif5b						RPL9P8	NDUFS4	NDUFB9
Tecpr1		Mdh1			Kif5c						RPL9P9	NDUFS5	NDUFC2
Tecr		Mdh2			Kifap3						RPLP0	NDUFS6	NDUFS1
Tfrc		Mdp1			Klc2						RPLP1	NDUFS8	NDUFS2
Tgoln2		Me1			Knstrn						RPLP2	NDUFV1	NDUFS3
Them4		Me2			Kpna2						RPN1	NDUFV2	NDUFS4
Thy1		Me3			Kpnb1						RPN2	NDUFV3	NDUFS5
Timm13		Mecp2			Kras						RPS10	NECTIN2	NDUFS6
Timm29		Mesd			Krt23						RPS11	NECTIN3	NDUFS7
Timm50		Mff			Krt76						RPS12	NEDD4	NDUFS8
Tjp1		Mfn1			Ktn1						RPS13	NELL1	NDUFV1
Tkt		Mfn2			L1cam						RPS14	NEU1	NDUFV2
Tm9sf2		Mgat2			L2hgdh						RPS16	NFS1	NECAP2
Tmco1		Mgll			Lactb						RPS17	NFU1	NECTIN2
Tmed10		Mgst3			Lama2						RPS18	NFXL1	NFIA
Tmed2		Mical3			Lamb2						RPS19	NIFK	NFIC
Tmed4		Micos10			Lamc1						RPS20	NIPBL	NFS1
Tmed9		Micos13			Lamp1						RPS21	NIPSNAP1	NHP2
Tmem30a		Micu1			Lamp2						RPS23	NIT1	NID1
Tmem33		Micu3			Lamtor1						RPS24	NIT2	NID2
Tmem35a		Mif			Lamtor3						RPS25	NLRX1	NINJ1
Tmem65		Mink1			Lancl1						RPS26	NME1	NIPSNAP1
Tmod2		Mlc1			Lancl2						RPS27	NME2	NIPSNAP2
Tmsb4x		Mlec			Lap3						RPS27A	NMNAT1	NIPSNAP3A
Tmx2		Mlf1			Larp1						RPS28	NMNAT3	NLRX1
Tmx3		Mns1			Larp7						RPS3	NNT	NME1
Tmx4		Mob1b			Lasp1						RPS3A	NOA1	NME2
Tnr		Mob4			Lbr						RPS4X	NOC2L	NME3
Tomm22		Mobp			Lca5l						RPS5	NOC3L	NME6
Tomm40		Mog			Ldha						RPS6	NOL6	NMES1
Tomm70		Mogs			Ldhb						RPS7	NOMO1	NMT1
Tpbg		Mov10l1			Ldhc						RPS8	NOMO2	NNT
Tpi1		Mpc1			Lemd2						RPS9	NOMO3	NOC3L
Tpm3		Mpc2			Lemd3						RPSA	NONO	NOMO3
Tppp		Mpp2			Letm1						RRAS	NOP16	NONO
Tppp3		Mpp3			Letm2						RRAS2	NOP2	NOP10
Tprg1l		Mpp6			Lgals1						RRBP1	NOP56	NOP56
Trp53i11		Mprip			Lgals8						RRP12	NOP9	NOP58
Trpv2		Mpst			Lgi2						RRP1B	NOS3	NOSTRIN
Tspan2		Mras			Lgmn						RRS1	NPC1	NPC1
Tspan7		Mrc1			Lig3						RSL1D1	NPC2	NPIPB6
Tspan9		Mrm1			Lima1						RSPRY1	NPLOC4	NPM1
Ttn		Mrpl12			Limd2						RSU1	NPM1	NR2F2
Ttyh1		Mrpl15			Lin7a						RTCB	NPR2	NRAS
Tuba1a		Mrpl16			Lin7c						RTF2	NPTN	NRM
Tuba1b		Mrpl19			Lingo1						RTN3	NQO1	NSDHL
Tuba4a		Mrpl23			Lipe						RTN4	NR5A1	NSF
Tubb2a		Mrpl37			Lkaaear1						RTRAF	NRAS	NT5DC2
Tubb2b		Mrpl4			Lman1						RUSC1	NRCAM	NT5DC3
Tubb3		Mrpl40			Lman2						RUVBL1	NRP1	NT5E
Tubb4a		Mrpl41			Lmbrd1						RUVBL2	NSA2	NTPCR
Tubb4b		Mrpl46			Lmf1						S100A10	NSDHL	NUCB1
Tubb5		Mrpl48			Lmf2						S100A11	NSF	NUCB2
Tufm		Mrpl9			Lmna						S100A13	NSUN2	NUDC
Uba1		Mrps15			Lmnb1						S100A16	NT5C1B	NUDT19
Ube2n		Mrps2			Lmnb2						SAFB	NT5E	NUDT21
Ubr4		Mrps21			Lnpep						SAMM50	NUBPL	NUDT9
Ubxn6		Mrps23			Lnpk						SARNP	NUCB1	NUMA1
Uggt1		Mrps26			Lonp1						SART1	NUCB2	NUP107
Ugt1a2		Mrps28			Lonp2						SBNO2	NUDT21	NUP133
Ugt1a7c		Mrps31			Lpcat3						SCAMP2	NUF2	NUP155
Ugt3a2		Mrps34			Lpgat1						SCAMP3	NUP155	NUP188
Uchl1		Mrps35			Lpp						SCAMP4	NUP205	NUP205
Uqcr10		Mrps36			Lrch3						SCARB2	NUP210	NUP210
Uqcrb		Mrps7			Lrch4						SCCPDH	NUP35	NUP210L
Uqcrc1		Mrrf			Lrp1						SCFD1	NUP54	NUP214
Uqcrc2		Msn			Lrpap1						SCP2	NUP93	NUP54
Uqcrfs1		Mtap			Lrpprc						SCRIB	NXF1	NUP62
Uqcrh		Mtatp8			Lrrc1						SCYL1	OAT	NUP88
Uqcrq		Mtcl1			Lrrc40						SDCBP	OBSCN	NUP93
Usp34		Mtco1			Lrrc47						SDF4	OCLN	NUP98
Uspl1		Mtco2			Lrrc57						SDHA	ODR4	OARD1
Vamp1		mt-Co3			Lrrc59						SDHB	OGDH	OAT
Vamp2		Mt-Cyb			Lrrfip2						SEC11A	OLA1	OBSCN
Vamp4		Mtdh			Lsg1						SEC13	OPA1	OCC1
Vapa		Mtfp1			Lsr						SEC14L3	OR4D1	OCIAD1
Vapb		Mtfr1l			Lss						SEC22B	OR52E4	OCIAD2
Vars		Mthfd1			Luc7l2						SEC23A	ORC3	ODF1
Vat1		Mthfd1l			Luc7l3						SEC24C	OS9	ODF2
Vcam1		Mtch1			Ly6h						SEC31A	OSBP	ODR4
Vcan		Mtch2			Ly6k						SEC61A1	OSBPL3	OGDH
Vcp		Mtif2			Lyar						SEC62	OSBPL8	OGDHL
Vdac1		Mtmr1			Lypd4						SEC63	OSTC	OGN
Vdac2		Mtnd1			Lypla2						SEL1L	OSTM1	OLA1
Vdac3		Mtnd3			Lyrm4						SEL1L3	OXA1L	OPA1
Vim		Mtnd4			Lztfl1						SELENOF	OXNAD1	ORC3
Vps35		Mtnd5			M6pr						SEPTIN6	P2RX4	ORC5
Vps45		Mtpn			Macf1						SERBP1	P2RY11	ORMDL2
Vsnl1		Mtx1			Maco1						SERINC2	P3H1	ORMDL3
Wasf1		Mtx2			Macrod1						SERPINE1	P3H2	OSBPL8
Wasf3		Myadm			Mael						SERPINH1	P4HA1	OSBPL9
Wasl		Mycbp			Mageb4						SET	P4HB	OSTC
Wdfy3		Mydgf			Magt1						SF1	PA2G4	OXCT1
Wdr1		Myh10			Man1b1						SF3A1	PABPC4	OXSM
Wdr35		Myh14			Man2a1						SF3B1	PABPN1	OXSR1
Wdr37		Myh9			Man2a2						SF3B2	PACSIN2	P4HB
Wdr7		Myl12b			Man2b2						SF3B3	PACSIN3	PA2G4
Wfs1		Myl4			Manf						SFPQ	PAICS	PABPC1
Wwp2		Myl6			Maoa						SFTPA1	PALM2	PACSIN2
Ywhab		Myl6b			Maob						SFTPA2	PAM16	PAFAH1B1
Ywhae		Myo18a			Map1a						SFXN1	PARK7	PAFAH1B2
Ywhag		Myo1c			Map1b						SFXN3	PARP1	PAH
Ywhah		Myo1d			Map1lc3a						SGPL1	PAWR	PAICS
Ywhaq		Myo5a			Map1lc3b						SGPP1	PBRM1	PALLD
Ywhaz		Myo6			Map1s						SH3BP4	PBXIP1	PAM16
Znf703		Myo7a			Map2						SHMT2	PC	PARK7
		Naa25			Map2k4						SHOC2	PCARE	PARL
		Naalad2			Map3k19						SIN3A	PCBP1	PARP1
		Nadk2			Map4						SKIV2L	PCBP2	PARP2
		Nap1l1			Map4k4						SKP1	PCCB	PARS2
		Nap1l4			Map6						SLC12A2	PCDH11X	PARVA
		Napa			Map7						SLC12A7	PCDHB7	PC
		Napb			Map7d2						SLC12A9	PCK2	PCBP1
		Napepld			Mapk1						SLC16A1	PCYOX1	PCBP2
		Napg			Mapk3						SLC16A3	PDCD11	PCCA
		NARS1			Mapkap1						SLC18A1	PDCD6	PCCB
		Naxd			Mapre1						SLC19A1	PDCD6IP	PCMT1
		Nbea			Mapre2						SLC1A4	PDE12	PCSK6
		Ncald			Mapre3						SLC1A5	PDE3B	PCYOX1
		Ncam1			Mapt						SLC20A1	PDE6A	PCYOX1L
		Ncam2			Marc2						SLC25A13	PDE8A	PDCD5
		Ncan			Marcks						SLC25A17	PDF	PDCD6
		Ncdn			Marcksl1						SLC25A24	PDHA1	PDCD6IP
		Nceh1			March11						SLC25A3	PDHB	PDGFRB
		Nckap1			March5						SLC25A4	PDHX	PDHA1
		Nckipsd			Mark2						SLC25A5	PDIA3	PDHA2
		Ncln			Mark3						SLC25A6	PDIA4	PDHB
		Ncor1			Mark4						SLC26A2	PDIA5	PDHX
		Ncs1			Mars						SLC27A2	PDIA6	PDIA3
		Ncstn			Mat2a						SLC27A3	PDLIM1	PDIA4
		Nde1			Matr3						SLC29A1	PDLIM5	PDIA5
		Ndrg1			Mavs						SLC2A1	PDPR	PDIA6
		Ndrg2			Mblac2						SLC30A1	PDS5A	PDK3
		Ndrg3			Mboat2						SLC33A1	PDS5B	PDP1
		Ndrg4			Mboat7						SLC38A10	PDZK1	PDPR
		Ndufa1			Mbp						SLC38A2	PEBP1	PDS5B
		Ndufa10			Mcam						SLC39A14	PECAM1	PEBP1
		Ndufa11			Mcat						SLC39A7	PECR	PEF1
		Ndufa12			Mccc1						SLC3A2	PEG10	PELO
		Ndufa13			Mccc2						SLC44A1	PELP1	PELP1
		Ndufa2			Mcee						SLC44A2	PERP	PEX11B
		Ndufa3			Mcu						SLC4A2	PEX1	PEX11G
		Ndufa4			Mdc1						SLC4A7	PEX13	PEX14
		Ndufa5			Mdh1						SLC52A1	PEX14	PEX16
		Ndufa6			Mdh2						SLC6A6	PEX16	PFKL
		Ndufa7			Mdm1						SLC7A5	PEX3	PFKM
		Ndufa8			Mdp1						SLC7A9	PFAS	PFN1
		Ndufa9			Me1						SLC8A1	PFKL	PGAM2
		Ndufab1			Me2						SLC9A3R1	PFN1	PGAM5
		Ndufaf1			Me3						SLC9A3R2	PGAM5	PGD
		Ndufaf3			Mecp2						SLC9A6	PGBD5	PGK1
		Ndufaf4			Meig1						SMARCA4	PGD	PGK2
		Ndufb1			Mesd						SMARCA5	PGRMC1	PGRMC1
		Ndufb10			Mex3d						SMARCC2	PGRMC2	PGRMC2
		Ndufb11			Mff						SMARCD2	PHB	PGS1
		Ndufb2			Mfge8						SMC1A	PHB2	PHB
		Ndufb3			Mfn1						SMC2	PHF3	PHB2
		Ndufb4			Mfn2						SMC3	PHF5A	PHGDH
		Ndufb5			Mgarp						SMCHD1	PHIP	PICALM
		Ndufb6			Mgat2						SMPD4	PHRF1	PIGK
		Ndufb7			Mgat4d						SNAP23	PI4K2A	PIGS
		Ndufb8			Mgat4e						SND1	PI4K2B	PIGT
		Ndufb9			Mgll						SNRNP200	PI4KA	PIGU
		Ndufc2			Mgst1						SNRPA1	PICALM	PIP4K2C
		Ndufs1			Mgst3						SNRPB	PIEZO1	PIP5K1A
		Ndufs2			Mical3						SNRPD1	PIEZO2	PIP5K1C
		Ndufs3			Micalcl						SNRPD2	PIGA	PISD
		Ndufs4			Micos10						SNRPD3	PIGK	PITRM1
		Ndufs5			Micos13						SNTB2	PIGS	PIWIL1
		Ndufs6			Micu1						SNU13	PIGT	PIWIL2
		Ndufs7			Micu2						SNX8	PIGU	PKM
		Ndufs8			Mif						SOAT1	PIP4P1	PLA2G6
		Ndufv1			Mink1						SPATS2	PITRM1	PLAC9
		Ndufv2			Mipep						SPCS2	PKM	PLCB3
		Ndufv3			Mlec						SPCS3	PKP2	PLCD1
		Nebl			Mlf1						SPECC1	PKP4	PLD3
		Necab2			Mllt10						SPNS1	PLBD2	PLEC
		Necap1			Mns1						SPTAN1	PLCB3	PLG
		Nectin1			Mob1b						SPTBN1	PLD1	PLGRKT
		Nectin2			Mobp						SPTBN2	PLD3	PLIN3
		Nedd4			Mog						SPTLC1	PLEC	PLP2
		Nedd4l			Mogs						SPTLC2	PLEKHG3	PLPP3
		Nedd8			Mov10l1						SQOR	PLIN2	PLXNA4
		Nefh			Mpc1						SRCAP	PLOD1	PLXNB2
		Nefl			Mpc2						SRPRB	PLOD2	PMPCB
		Nefm			Mpp2						SRSF10	PLOD3	PNKP
		Negr1			Mpp6						SRSF3	PLPP1	PNPLA4
		Neo1			Mprip						SSR1	PLPPR2	PNPLA8
		Nf1			Mpst						SSR3	PLS3	PNPT1
		Nf2			Mras						SSR4	PLSCR1	POFUT1
		Nfasc			Mrc1						SSRP1	PLXNB1	POGLUT1
		Nfs1			Mrgbp						STAG1	PLXNB2	POLDIP2
		Nfu1			Mrm1						STAG2	PLXND1	POLG2
		Ngef			Mroh2a						STEAP3	PMEPA1	POLR2A
		Nid1			Mroh2b						STIM1	PMPCA	POLR2E
		Nipsnap1			Mroh7						STK10	PMPCB	POLR2I
		Nipsnap2			Mrpl1						STK24	PMS1	PON2
		Nipsnap3b			Mrpl11						STOM	PNKD	POR
		Nit1			Mrpl12						STOML2	PNPLA6	PPA2
		Nlgn1			Mrpl13						STT3B	PNPT1	PPIA
		Nlgn2			Mrpl14						STX11	POFUT1	PPIB
		Nlgn3			Mrpl15						STX12	POFUT2	PPIF
		Nlgn4l			Mrpl16						STX18	POGLUT1	PPOX
		Nme1			Mrpl19						STX4	POGLUT3	PPP1CB
		Nme2			Mrpl21						STX5	POLDIP2	PPP1CC
		Nol3			Mrpl23						STX7	POLR1C	PPP1R7
		Nomo1			Mrpl27						STXBP1	POLR1E	PPP1R9B
		Npepps			Mrpl37						STXBP3	POLRMT	PPP2R1A
		Nploc4			Mrpl38						STXBP4	POM121C	PPP2R2B
		Npm1			Mrpl4						SUB1	POMGNT2	PPT1
		Nptn			Mrpl40						SUCLG1	PON2	PRAF2
		Nptx1			Mrpl41						SUCO	POR	PRCP
		Nptxr			Mrpl43						SUMF2	POTEI	PRDX1
		Nrcam			Mrpl45						SUMO2	PPA2	PRDX2
		Nrgn			Mrpl46						SUMO3	PPFIA1	PRDX3
		Nrn1			Mrpl48						SUN1	PPIA	PRDX4
		Nrxn1			Mrpl49						SUN2	PPIB	PRDX5
		Nrxn3			Mrpl53						SUPT16H	PPIF	PRDX6
		Nsdhl			Mrpl9						SURF4	PPP1CA	PREB
		Nsf			Mrps15						SUSD5	PPP1CB	PRELP
		Nsfl1c			Mrps2						SVIL	PPP1R12A	PRKACA
		Nt5c			Mrps21						SYCP2	PPP1R3B	PRKACG
		Nt5dc3			Mrps23						SYMPK	PPP2R1A	PRKAR1A
		Nt5e			Mrps26						SYNCRIP	PPP2R2B	PRKAR2A
		Ntm			Mrps28						SYPL1	PPP3CA	PRKCB
		Ntrk2			Mrps31						TAGLN2	PRDX1	PRKCSH
		Nucb1			Mrps34						TAP1	PRDX2	PRKDC
		Nudc			Mrps35						TAP2	PRDX3	PRKRA
		Nudt3			Mrps36						TAPBP	PRDX4	PRM3
		Numbl			Mrps6						TARDBP	PRDX5	PRND
		Nup214			Mrps7						TARS1	PREB	PROX1
		Nwd2			Mrrf						TAX1BP3	PRG4	PRPF19
		Oat			Msn						TBC1D10B	PRKAG1	PRPF8
		Ociad1			Mtap						TBC1D22A	PRKCI	PRPS1
		Ociad2			Mtatp8						TBCB	PRKCSH	PRPS2
		Ocrl			Mtcl1						TBL2	PRKDC	PRPSAP1
		Odf1			Mtco1						TBP	PRKCH	PRSS50
		Odf2			Mtco2						TBRG4	PRKRA	PSAP
		Ogdh			mt-Co3						TCEA1	PROM1	PSEN1
		Ogt			Mtdh						TCF25	PRORP	PSIP1
		Ola1			Mtfp1						TCIRG1	PRPF19	PSMA2
		Olfm1			Mtfr1						TCOF1	PRPF40A	PSMA7
		Omg			Mtfr1l						TCP1	PRPF6	PSMB2
		Opa1			Mthfd1						TDRKH	PRPF8	PSMC3
		Opa3			Mthfd1l						TECR	PRRT3	PSMC5
		Opalin			Mtch1						TEX10	PRXL2A	PSMC6
		Osbp			Mtch2						TEX44	PSAP	PSMD12
		Osbpl10			Mtif2						TFAM	PSEN1	PSMD3
		Osbpl1a			Mtnd1						TFRC	PSIP1	PSME2
		Osbpl8			Mtnd4						TGFB1	PSMB2	PSPC1
		Otub1			Mtnd5						TGFBI	PSMC4	PTBP1
		Oxct1			Mtpap						THBD	PSMD12	PTDSS1
		Oxct2a			Mtpn						THBS1	PSMD2	PTDSS2
		Oxr1			Mtx1						THEM6	PSPC1	PTGDS
		Oxsm			Mtx2						THOC2	PTBP1	PTGES
		P33monox			Mxra7						THSD4	PTBP3	PTGES2
		P4hb			Myadm						THY1	PTCD1	PTGFRN
		Pa2g4			Mycbp						TIA1	PTCD3	PTGIS
		Pabpc1			Mycbpap						TIAL1	PTDSS1	PTPMT1
		Pacrg			Mydgf						TIMM44	PTDSS2	PTPN1
		Pacs1			Myh10						TIMM9	PTGES2	PTPN11
		Pacsin1			Myh11						TJP1	PTGES3	PTPN14
		Pacsin2			Myh7						TJP2	PTH2	PTRH2
		Padi2			Myh9						TK1	PTP4A1	PURA
		Pafah1b1			Myl12b						TKT	PTPN1	PYGB
		Pafah1b2			Myl4						TLN1	PTPN13	PYM1
		Pafah1b3			Myl6						TM9SF2	PTPN2	QARS
		Paics			Myl6b						TM9SF3	PTPRF	QDPR
		Pak1			Myo18a						TM9SF4	PTPRK	QSOX1
		Pak3			Myo1b						TMBIM6	PTPRQ	RAB10
		Palm			Myo1c						TMCO1	PTPRR	RAB11B
		Palm2			Myo1d						TMED10	PTRH2	RAB11FIP1
		Pam			Myo5a						TMED5	PTTG1IP	RAB13
		Pam16			Myo5b						TMED9	PTX4	RAB14
		Park7			Myo6						TMEM106C	PVR	RAB18
		Parl			Myo7a						TMEM109	PWP2	RAB1A
		Pc			Naa25						TMEM14C	PXMP2	RAB1B
		Pcbp1			Naalad2						TMEM165	PYCR1	RAB21
		Pcbp2			Naga						TMEM198	PYCR2	RAB29
		Pcca			Nap1l1						TMEM205	PYM1	RAB2A
		Pccb			Nap1l4						TMEM214	QARS	RAB2B
		Pclo			Napa						TMEM30A	QRSL1	RAB31
		Pcmt1			Napb						TMEM33	QSOX2	RAB35
		Pcp4			Napepld						TMEM41A	RAB10	RAB4B
		Pcp4l1			Napg						TMEM43	RAB11B	RAB5A
		Pcyox1			Naxd						TMEM9	RAB11FIP1	RAB5B
		Pdap1			Nbr1						TMPO	RAB14	RAB5C
		Pdcd5			Nceh1						TMTC3	RAB18	RAB6A
		Pdcd6			Nckap1						TMUB1	RAB1A	RAB7A
		Pdcd6ip			Nckipsd						TMX1	RAB1B	RAB8A
		Pde10a			Ncl						TMX2	RAB21	RAB8B
		Pde1b			Ncln						TMX3	RAB27A	RABL3
		Pde2a			Ncoa5						TMX4	RAB2A	RAC1
		Pde4d			Ncor1						TNFAIP2	RAB32	RACGAP1
		Pde8a			Ncstn						TNFRSF10B	RAB34	RACK1
		Pdha1			Ndc1						TNFRSF10D	RAB35	RAD50
		Pdha2			Nde1						TNS3	RAB3B	RAE1
		Pdhb			Ndrg1						TOMM40	RAB3D	RALA
		Pdhx			Ndrg2						TOMM70	RAB43	RALB
		Pdia3			Ndrg3						TOP1	RAB4A	RALY
		Pdia4			Ndufa1						TOP2A	RAB4B	RAN
		Pdia6			Ndufa10						TOP2B	RAB5A	RANBP1
		Pdk1			Ndufa11						TOR1A	RAB5B	RANBP2
		Pdk2			Ndufa12						TOR1AIP1	RAB5C	RAP1B
		Pdk3			Ndufa13						TOR1AIP2	RAB5IF	RAP2B
		Pdp1			Ndufa2						TOR4A	RAB6C	RAP2C
		Pdxk			Ndufa3						TP53BP1	RAB7A	RARS
		Pdxp			Ndufa4						TPCN1	RAB8A	RARS2
		Pdzd11			Ndufa5						TPI1	RAB8B	RBBP4
		Pea15			Ndufa6						TPM2	RAB9A	RBM3
		Pebp1			Ndufa7						TPM3	RABL3	RBM39
		Pef1			Ndufa8						TPM4	RAC1	RBMX
		Pepd			Ndufa9						TPP1	RACK1	RCC1
		Pex11b			Ndufab1						TPR	RAD21	RCC1L
		Pex14			Ndufaf1						TRAF3	RAD23B	RCC2
		Pex3			Ndufaf3						TRAM1	RAD51AP2	RCN2
		Pex5l			Ndufaf4						TRAP1	RAD51D	RDH11
		Pfkl			Ndufb1						TRBV2	RAE1	RDH13
		Pfkm			Ndufb10						TRIM25	RALB	RDH14
		Pfkp			Ndufb11						TRIM28	RALY	RDX
		Pfn1			Ndufb2						TRIP10	RAN	REEP5
		Pfn2			Ndufb3						TRIP12	RANBP2	REEP6
		Pgam1			Ndufb4						TRPM4	RAP1A	RER1
		Pgam2			Ndufb5						TRRAP	RAP1B	RETSAT
		Pgam5			Ndufb6						TTLL3	RAP2B	RFC3
		Pgd			Ndufb7						TTN	RARB	RGPD1
		Pgk1			Ndufb8						TTPA	RARS2	RGPD5
		Pgm1			Ndufb9						TTYH3	RBBP7	RGPD6
		Pgm2l1			Ndufc2						TUBA1C	RBFA	RGPD8
		Pgp			Ndufs1						TUBA4A	RBM14	RHOA
		Pgrmc1			Ndufs2						TUBB	RBM15	RHOG
		Pgrmc2			Ndufs3						TUBG1	RBM28	RHOT1
		Phb			Ndufs4						TUBGCP3	RBM3	RHOT2
		Phb2			Ndufs5						TUFM	RBM39	RHOXF1
		Phf24			Ndufs6						TXLNA	RBM4	RINT1
		Phgdh			Ndufs7						TXN	RBMX	RMDN1
		Phyhip			Ndufs8						TXNDC12	RBMXL3	RMDN3
		Phyhipl			Ndufv1						TXNDC15	RBP4	RMND1
		Pi4ka			Ndufv2						TXNDC5	RCC1	RNASET2
		Picalm			Ndufv3						TYSND1	RCC2	RNF17
		Pigk			Necap1						U2AF1	RCE1	RNF170
		Pigo			Nectin2						U2AF2	RCN1	RNH1
		Pigs			Nectin3						UACA	RCN2	RNPEP
		Pigu			Nedd1						UBAP2L	RCOR1	RNPS1
		Pik3r4			Nedd4						UBB	RDH11	ROCK1
		Pin1			Nedd8						UBC	RDH13	ROPN1
		Pip4k2a			Nefl						UBE2D3	RDX	ROPN1B
		Pip4k2b			Neo1						UBE2I	REEP5	RPA1
		Pip4k2c			Nf1						UBTD1	REEP6	RPA3
		Pip5k1c			Nf2						UBTF	RELL1	RPL10
		Pisd			Nfasc						UBXN4	RER1	RPL10A
		Pitpna			Nfs1						UFL1	RETREG3	RPL11
		Pitrm1			Nfu1						UFSP2	RETSAT	RPL12
		Piwil2			Nid1						UGCG	RFC1	RPL13
		Pkm			Nipsnap1						UGGT1	RFC3	RPL13A
		Pkp4			Nipsnap2						UHRF1	RFC4	RPL14
		Plb1			Nipsnap3b						UNC93B1	RFLNA	RPL15
		Plcb1			Nlrx1						UPF1	RGS9BP	RPL17
		Plcb3			Nme1						UQCRC1	RHBDD2	RPL18
		Plcd1			Nme2						UQCRC2	RHOA	RPL19
		Plcl2			Nme5						URB1	RHOB	RPL21
		Pld3			Nme6						USF2	RHOC	RPL22
		Plec			Nmes1						USP39	RHOG	RPL23
		Plekha7			Nomo1						UTP18	RHOT1	RPL23A
		Plekho2			Nono						UTP20	RHOT2	RPL24
		Plgrkt			Npl						UTRN	RIF1	RPL26L1
		Plin3			Nploc4						VAMP3	RLN3	RPL27
		Pllp			Npm1						VANGL1	RMDN3	RPL27A
		Plp1			Npm3						VAPA	RNF170	RPL28
		Plpp1			Npr1						VAPB	RNPS1	RPL3
		Plpp3			Nptn						VARS	RP2	RPL30
		Plppr3			Nrcam						VAT1	RPGR	RPL31
		Plppr4			Nrgn						VCL	RPL10A	RPL32
		Plxna1			Nrxn3						VCP	RPL10L	RPL35
		Plxna4			Nsdhl						VDAC1	RPL11	RPL36
		Plxnb1			Nsf						VDAC2	RPL12	RPL36AL
		Plxnb2			Nsfl1c						VDAC3	RPL13	RPL38
		Pmpca			Nsmce3						VIM	RPL13A	RPL4
		Pmpcb			Nsun7						VKORC1	RPL14	RPL5
		Pnpla6			Nt5c						VKORC1L1	RPL15	RPL6
		Pnpt1			Nt5c1b						VPS39	RPL18	RPL7
		Poldip2			Nt5dc3						VPS45	RPL18A	RPL7A
		Pon2			Nt5e						VPS50	RPL19	RPL8
		Por			Ntm						VPS51	RPL22	RPL9
		Ppa1			Ntpcr						VRK1	RPL23	RPL9P7
		Ppa2			Nucb1						VSIR	RPL23A	RPL9P8
		Ppfia2			Nucb2						VTI1A	RPL24	RPL9P9
		Ppfia3			Nudc						VTN	RPL26	RPLP0
		Ppia			Nudt18						WAC	RPL27	RPLP1
		Ppib			Numb						WAPL	RPL27A	RPLP2
		Ppid			Numbl						WASL	RPL28	RPN1
		Ppif			Nup133						WDFY1	RPL29	RPN2
		Ppm1a			Nup210l						WDHD1	RPL3	RPS10
		Ppm1e			Nup214						WDR36	RPL30	RPS12
		Ppm1h			Nup54						WDR75	RPL31	RPS13
		Ppm1l			Nup93						WDR76	RPL34	RPS14
		Ppme1			Nup98						WFS1	RPL35	RPS15A
		Ppp1ca			Nxf1						WIZ	RPL35A	RPS16
		Ppp1cb			Oat						WWC2	RPL36AL	RPS17
		Ppp1cc			Oaz3						XRCC5	RPL37A	RPS18
		Ppp1r12a			Ociad1						XRCC6	RPL38	RPS19
		Ppp1r1b			Ociad2						XRN2	RPL39	RPS2
		Ppp1r7			Ocln						XXYLT1	RPL4	RPS23
		Ppp1r9b			Odf1						YAF2	RPL5	RPS24
		Ppp2ca			Odf2						YARS2	RPL6	RPS25
		Ppp2r1a			Odf3						YBX1	RPL7	RPS26
		Ppp2r2a			Ogdh						YBX3	RPL7A	RPS27L
		Ppp2r2b			Ola1						YES1	RPL7L1	RPS29
		Ppp2r5c			Olfm1						YIPF5	RPL8	RPS3
		Ppp2r5e			Opa1						YIPF6	RPL9	RPS3A
		Ppp3ca			Opa3						YME1L1	RPL9P7	RPS4X
		Ppp3cb			Ormdl2						YWHAB	RPL9P8	RPS5
		Ppp3cc			Ormdl3						YWHAE	RPL9P9	RPS6
		Ppp3r1			Os9						YWHAG	RPLP0	RPS7
		Ppp5c			Osbp						YWHAQ	RPLP1	RPS8
		Ppt1			Osbpl10						YWHAZ	RPLP2	RPS9
		Praf2			Osbpl1a						ZBTB11	RPN1	RPSA
		Prdx1			Osbpl8						ZC3H11A	RPN2	RRAS
		Prdx2			Otub1						ZC3HAV1	RPS11	RRAS2
		Prdx3			Oxct1						ZFHX4	RPS12	RRBP1
		Prdx4			Oxct2a						ZFP91	RPS13	RSF1
		Prdx5			Oxsm						ZFR	RPS14	RSL1D1
		Prdx6			P33monox						ZMPSTE24	RPS15A	RSU1
		Preb			P4hb						ZMYM3	RPS16	RTCB
		Prkaca			Pa2g4						ZMYND8	RPS17	RTN3
		Prkacb			Pabpc1						ZNF207	RPS18	RTN4
		Prkar1a			Pacrg						ZNF3	RPS19	RUVBL1
		Prkar1b			Pacs1						ZNF324	RPS2	RUVBL2
		Prkar2a			Pacsin1						ZNF326	RPS20	S100A10
		Prkar2b			Pacsin2						ZNF787	RPS23	S100A11
		Prkca			Pafah1b1						ZW10	RPS24	S100A13
		Prkcb			Pafah1b2						ZYX	RPS27	S100A16
		Prkce			Paics						40026	RPS27A	S100A6
		Prkcg			Pak1							RPS27L	SACM1L
		Prkcsh			Palm							RPS28	SAMHD1
		Prnp			Pam16							RPS3	SAMM50
		Prodh			Park7							RPS3A	SARS
		Prpf38a			Parl							RPS4X	SARS2
		Prps1			Parp1							RPS5	SBDS
		Prpsap2			Pbp2							RPS6	SBNO1
		Prrc2a			Pc							RPS7	SBSN
		Prrt2			Pcbp1							RPS8	SCAMP1
		Prrt3			Pcbp2							RPS9	SCAMP2
		Prss39			Pcca							RPSA	SCAMP3
		Psat1			Pccb							RRAS	SCAMP4
		Psd3			Pclo							RRAS2	SCARB2
		Psip1			Pcm1							RRBP1	SCCPDH
		Psma1			Pcmt1							RRP12	SCD5
		Psma2			Pcnt							RRP1B	SCFD1
		Psma3			Pcyox1							RRP8	SCO1
		Psma4			Pdap1							RRP9	SCP2
		Psma5			Pdcd5							RRS1	SDCBP
		Psma6			Pdcd6ip							RSL1D1	SDHA
		Psma7			Pde10a							RTN3	SDHAF1
		Psmb1			Pde1c							RTN4	SDHB
		Psmb2			Pde2a							RUFY2	SDHC
		Psmb4			Pde8a							RUVBL1	SDHD
		Psmb5			Pdha1							RUVBL2	SDK2
		Psmb6			Pdha2							S100A10	SDR39U1
		Psmc1			Pdhb							S100A11	SEC11A
		Psmc2			Pdhx							S100P	SEC22B
		Psmc3			Pdia3							SACM1L	SEC23A
		Psmc4			Pdia4							SAFB	SEC23B
		Psmc5			Pdia5							SAFB2	SEC24C
		Psmc6			Pdia6							SAMM50	SEC61A1
		Psmd11			Pdilt							SARDH	SEC61B
		Psmd12			Pdk1							SARNP	SEC61G
		Psmd2			Pdk2							SARS2	SEC62
		Psmd3			Pdk3							SART1	SEC63
		Psmd6			Pdp1							SCAF8	SEL1L
		Pspc1			Pds5b							SCAMP1	SELENOI
		Ptcd3			Pdzd11							SCAMP2	SEMA7A
		Ptdss1			Pea15							SCAMP3	SEPTIN10
		Ptdss2			Pebp1							SCAMP4	SEPTIN11
		Ptges2			Pebp4							SCARB1	SEPTIN14
		Ptgr1			Peg10							SCARB2	SEPTIN2
		Ptms			Pelo							SCCPDH	SEPTIN6
		Ptp4a2			Penk							SCD	SEPTIN7
		Ptpa			Pex1							SCFD1	SEPTIN9
		Ptpmt1			Pex11a							SCFD2	SERINC1
		Ptpn1			Pex11b							SCN10A	SERPINA1
		Ptpn11			Pex11g							SCO2	SERPINA3
		Ptpn2			Pex13							SCP2	SERPINA5
		Ptpra			Pex14							SDC1	SERPINB1
		Ptprd			Pex16							SDC4	SERPINB6
		Ptprn2			Pex3							SDCBP	SERPINB9
		Ptprs			Pex6							SDF2	SERPINC1
		Ptrh2			Pfkl							SDF2L1	SERPINE2
		Pum3			Pfkm							SDF4	SERPINF1
		Pura			Pfkp							SDHA	SERPINH1
		Purb			Pfn1							SDHB	SF3A1
		Pvalb			Pfn2							SEC11A	SF3A2
		Pycr2			Pgam1							SEC13	SF3B1
		Pycr3			Pgam2							SEC22B	SF3B3
		Pygb			Pgam5							SEC23A	SFPQ
		Pygm			Pgd							SEC61A1	SFT2D2
		Qdpr			Pgk1							SEC62	SFXN1
		Rab10			Pgk2							SEC63	SFXN3
		Rab11b			Pgp							SEL1L	SGCD
		Rab11fip2			Pgrmc1							SEL1L3	SGPL1
		Rab11fip5			Pgrmc2							SELENOF	SH3BGRL
		Rab12			Phactr4							SEMA4C	SH3GLB1
		Rab14			Phb							SEMA4D	SHMT2
		Rab18			Phb2							SEPTIN6	SHOC2
		Rab1A			Phgdh							SERBP1	SIAE
		Rab1b			Pi4k2b							SERINC1	SIGLEC1
		Rab21			Pi4ka							SERINC2	SIGMAR1
		Rab22a			Picalm							SERPINA1	SIPA1
		Rab24			Pigk							SERPINH1	SIRT5
		Rab27b			Pigo							SETBP1	SKP1
		Rab2a			Pigs							SF1	SLC12A7
		Rab2b			Pigt							SF3A1	SLC16A1
		Rab31			Pigu							SF3A3	SLC1A5
		Rab35			Pik3ip1							SF3B1	SLC20A2
		Rab39a			Pik3r4							SF3B3	SLC25A1
		Rab39b			Pin1							SF3B4	SLC25A10
		Rab3a			Pip4k2a							SFPQ	SLC25A11
		Rab3b			Pip4k2b							SFT2D2	SLC25A12
		Rab3c			Pip4k2c							SFT2D3	SLC25A13
		Rab3d			Pip5kl1							SFTPA1	SLC25A14
		Rab3gap2			Pisd							SFTPA2	SLC25A18
		Rab4b			Pitpna							SFXN1	SLC25A20
		Rab5a			Pitrm1							SGPL1	SLC25A21
		Rab5b			Piwil1							SH3TC1	SLC25A22
		Rab5c			Piwil2							SHMT2	SLC25A24
		Rab6a			Pkm							SHPRH	SLC25A26
		Rab6b			Pkn2							SKP1	SLC25A3
		Rab7a			Pkp4							SLC12A2	SLC25A31
		Rab8a			Pla2g6							SLC12A4	SLC25A32
		Rab8b			Plb1							SLC12A9	SLC25A35
		Rab9a			Plbd1							SLC16A1	SLC25A4
		Rab9b			Plcb1							SLC16A3	SLC25A40
		Rabif			Plcb3							SLC16A7	SLC25A5
		Rac1			Plcd1							SLC18A1	SLC25A6
		Rac3			Plcd3							SLC18B1	SLC26A8
		Rack1			Pld3							SLC19A1	SLC27A1
		Rad23b			Plec							SLC19A2	SLC27A3
		Rai14			Plekha7							SLC19A3	SLC27A4
		Rala			Plekhg5							SLC1A3	SLC27A6
		Ralb			Plekho2							SLC1A4	SLC2A14
		Ralbp1			Plgrkt							SLC1A5	SLC2A3
		Ralgapb			Plch1							SLC20A2	SLC2A5
		Ran			Plin1							SLC25A1	SLC30A3
		Ranbp1			Plin3							SLC25A11	SLC30A9
		Ranbp3			Plp1							SLC25A13	SLC35A4
		Rap1b			Plpp1							SLC25A15	SLC35B2
		Rap1gap			Plpp3							SLC25A17	SLC35E1
		Rap1gap2			Plppr4							SLC25A20	SLC35F6
		Rap2a			Plxna1							SLC25A24	SLC38A10
		Rap2b			Plxna4							SLC25A3	SLC39A7
		Rap2c			Plxnb1							SLC25A4	SLC3A2
		Rapgef2			Plxnb2							SLC25A40	SLC41A3
		Rapgef4			Pmpca							SLC25A42	SLC44A2
		Rapgef5			Pmpcb							SLC25A5	SLC4A1
		Rars2			Pnkd							SLC26A1	SLC52A3
		Rasal1			Pnpla6							SLC26A2	SLC7A1
		Rasgrf2			Pnpla7							SLC26A6	SLC7A5
		Rbbp9			Pnpt1							SLC27A4	SLC9A3R1
		Rbx1			Poldip2							SLC29A1	SLCO3A1
		Rcn2			Polr2b							SLC29A2	SLIRP
		Rdh11			Polr2h							SLC2A1	SLK
		Rdh13			Pomt1							SLC2A4RG	SLMAP
		Rdh14			Pomt2							SLC30A6	SMARCA1
		Rdx			Pon2							SLC30A7	SMARCA2
		Reep2			Pon3							SLC33A1	SMARCA4
		Reep3			Por							SLC35A1	SMARCA5
		Reep5			Ppa2							SLC35B2	SMARCC2
		Rell2			Ppfia3							SLC35D1	SMARCD2
		Reps1			Ppia							SLC35F6	SMARCE1
		Rer1			Ppib							SLC38A10	SMC1A
		Rftn2			Ppid							SLC38A2	SMC1B
		Rgs12			Ppif							SLC38A3	SMC3
		Rgs6			Ppm1a							SLC39A1	SMC4
		Rgs7			Ppm1j							SLC39A14	SMCHD1
		Rgs7bp			Ppm1l							SLC39A7	SMIM1
		Rhoa			Ppme1							SLC3A2	SMIM10L1
		Rhob			Ppp1ca							SLC43A1	SMOC1
		Rhog			Ppp1cb							SLC44A1	SMPD2
		Rhot1			Ppp1cc							SLC4A11	SMPD4
		Rhot2			Ppp1r12a							SLC4A2	SMU1
		Rimbp2			Ppp1r12c							SLC4A7	SNAP23
		Rims1			Ppp1r32							SLC6A11	SNAPIN
		Rims2			Ppp1r7							SLC6A6	SND1
		Rin1			Ppp2ca							SLC7A2	SNRNP200
		Rint1			Ppp2r1a							SLC7A5	SNRPD1
		Rmdn1			Ppp2r2a							SLC7A9	SNRPD3
		Rmdn3			Ppp2r2b							SLC9A3R1	SNRPE
		Rmnd1			Ppp2r5c							SLC9A3R2	SNRPN
		Rnf214			Ppp2r5e							SLFNL1	SNTB2
		Rnpep			Ppp3ca							SLIRP	SNU13
		Rock2			Ppp3cb							SLIT1	SNX1
		Rogdi			Ppp3cc							SMARCA1	SNX18
		Rp2			Ppp3r1							SMARCA4	SNX2
		Rph3a			Ppp3r2							SMARCA5	SNX4
		Rpl10			Ppp4r4							SMARCB1	SNX6
		Rpl10a			Ppp5c							SMARCC1	SOD1
		Rpl10l			Ppt1							SMARCC2	SOD2
		Rpl11			Pradc1							SMARCD2	SOD3
		Rpl12			Prdx1							SMARCE1	SORBS3
		Rpl13			Prdx2							SMC1A	SORD
		Rpl13a			Prdx3							SMC3	SPA17
		Rpl14			Prdx4							SMCHD1	SPACA1
		Rpl15			Prdx5							SMIM21	SPAG6
		Rpl17			Prdx6							SMPD4	SPANXA1
		Rpl18			Preb							SMPDL3B	SPANXA2
		Rpl18a			Prelp							SNAP23	SPARC
		Rpl19			Prkaca							SNCAIP	SPATA19
		Rpl21			Prkacb							SND1	SPATA20
		Rpl22			Prkag2							SNRNP200	SPCS1
		Rpl23			Prkar1a							SNRNP40	SPCS2
		Rpl23a			Prkar2a							SNRPA1	SPCS3
		Rpl24			Prkar2b							SNRPC	SPERT
		Rpl26			Prkcb							SNRPD1	SPG7
		Rpl27			Prkci							SNRPD2	SPR
		Rpl27a			Prkcsh							SNRPD3	SPTAN1
		Rpl28			Prkra							SNTB1	SPTBN1
		Rpl29			Prm2							SNTB2	SPTBN2
		Rpl3			Prm3							SNU13	SPTLC1
		Rpl30			Prnd							SNX12	SRBD1
		Rpl31			Prnp							SOAT1	SRC
		Rpl32			Prom1							SOAT2	SRGAP2B
		Rpl34			Prpf19							SOCS3	SRPRA
		Rpl35			Prpf38a							SOD2	SRPRB
		Rpl35a			Prpf40a							SORL1	SRSF3
		Rpl38			Prpf8							SOX4	SRSF7
		Rpl4			Prps1							SP3	SSBP1
		Rpl5			Prpsap2							SPATA21	SSR1
		Rpl6			Prrc2a							SPCS1	SSR3
		Rpl7			Prss21							SPCS2	SSR4
		Rpl7a			Prss37							SPCS3	SSRP1
		Rpl8			Prss39							SPECC1	ST5
		Rpl9			Prss46							SPINK1	ST7
		Rplp0			Prss50							SPNS1	ST8SIA2
		Rplp1			Prss55							SPR	STAB1
		Rplp2			Psat1							SPRYD4	STAR
		Rpn1			Psd3							SPTAN1	STEAP4
		Rpn2			Psen1							SPTB	STIM1
		Rps10			Psip1							SPTBN1	STK10
		Rps11			Psma1							SPTBN2	STK24
		Rps12			Psma2							SPTLC1	STK31
		Rps13			Psma3							SQLE	STOM
		Rps15a			Psma4							SQOR	STOML2
		Rps16			Psma5							SQSTM1	STT3A
		Rps18			Psma6							SRC	STT3B
		Rps19			Psma7							SRPRA	STX12
		Rps2			Psmb1							SRPRB	STX18
		Rps20			Psmb2							SRSF10	STX2
		Rps23			Psmb4							SRSF3	STX3
		Rps24			Psmb5							SSBP1	STX4
		Rps25			Psmb6							SSR1	STX7
		Rps26			Psmc1							SSR3	STXBP2
		Rps27			Psmc2							SSR4	STXBP3
		Rps28			Psmc3							SSRP1	SUB1
		Rps3			Psmc4							ST6GAL1	SUCLA2
		Rps3a			Psmc5							STAG1	SUCLG1
		Rps4x			Psmc6							STAM	SUCLG2
		Rps6			Psmd11							STAU1	SUGP2
		Rps7			Psmd12							STBD1	SUMF2
		Rps8			Psmd2							STIM1	SUMO4
		Rps9			Psmd6							STOM	SUN1
		Rpsa			Pspc1							STOML2	SUN2
		Rras2			Ptcd3							STRBP	SUPT16H
		Rrbp1			Ptdss1							STT3A	SUPT5H
		Rsu1			Ptdss2							STT3B	SUPV3L1
		Rtcb			Ptges2							STX12	SURF1
		Rtn1			Ptgis							STX18	SURF4
		Rtn3			Ptgr1							STX3	SVIL
		Rtn4			Ptchd3							STX4	SYNCRIP
		Rufy3			Ptms							STX5	SYNE2
		Ruvbl1			Ptp4a2							STX6	SYNE3
		Ruvbl2			Ptpa							STX7	SYNGR4
		S100a10			Ptpmt1							STXBP2	SYNJ2BP
		S100b			Ptpn1							STXBP3	SYPL1
		S1pr1			Ptpn11							SUCLA2	TACO1
		Sacm1l			Ptpn2							SUCLG1	TAGLN
		Samm50			Ptpra							SUCLG2	TAGLN2
		Sars			Ptprd							SUGP2	TAMM41
		Sars2			Ptpre							SUMF2	TARS1
		Sbds			Ptprs							SUN1	TAX1BP3
		Sbf1			Ptrh2							SUN2	TBL2
		Scai			Pura							SUPT16H	TBXAS1
		Scamp1			Pycr2							SURF4	TCP1
		Scamp2			Pygb							SVIP	TDRD1
		Scamp3			Qdpr							SYCP2	TDRKH
		Scamp4			Qsox2							SYMPK	TECR
		Scamp5			Rab10							SYNCRIP	TEX10
		Sccpdh			Rab11b							SYNE1	TEX101
		Scfd1			Rab11fip1							SYNJ2BP	TEX14
		Scg2			Rab11fip2							SYPL1	TEX264
		Scn1a			Rab11fip5							TACC1	TEX30
		Scn1b			Rab12							TAF10	TFAM
		Scn2b			Rab13							TAF4	TFRC
		Scn9a			Rab14							TAGLN2	TGFBI
		Sco1			Rab18							TAPT1	TGOLN2
		Scoc			Rab1A							TARDBP	THNSL1
		Scp2			Rab1b							TARS2	THRAP3
		Scrn1			Rab21							TAS1R2	THY1
		Sdc3			Rab22a							TAX1BP1	THYN1
		Sdha			Rab23							TBL2	TIMM10
		Sdhb			Rab24							TBRG4	TIMM10B
		Sdhc			Rab2a							TCIRG1	TIMM13
		Sdhd			Rab2b							TCP1	TIMM17B
		Sdr39u1			Rab31							TDRKH	TIMM22
		Sec11a			Rab35							TECR	TIMM23
		Sec14l2			Rab36							TEX10	TIMM29
		Sec22b			Rab39a							TEX264	TIMM44
		Sec23a			Rab3a							TF	TIMM50
		Sec23ip			Rab3b							TFAM	TIMM8A
		Sec61a1			Rab3c							TFB2M	TIMM9
		Sec61g			Rab3d							TFRC	TIMMDC1
		Sec62			Rab3gap2							TGFB1	TIMP3
		Sec63			Rab3il1							TGFBI	TINAGL1
		Sel1l			Rab4b							TGFBR2	TJP1
		Selenof			Rab5a							TGOLN2	TJP2
		Selenot			Rab5b							TICAM2	TKFC
		Sema7a			Rab5c							TIMM13	TKT
		Septin10			Rab6a							TIMM17B	TKTL1
		Septin11			Rab7a							TIMM22	TKTL2
		Septin2			Rab8a							TIMM44	TLN1
		Septin3			Rab8b							TIMM50	TM7SF2
		Septin4			Rab9a							TIMM8A	TM9SF2
		Septin5			Rabif							TIMM8B	TM9SF3
		Septin6			Rac1							TIMM9	TM9SF4
		Septin7			Racgap1							TIMMDC1	TMBIM1
		Septin8			Rack1							TJP1	TMCO1
		Septin9			Rad23b							TJP2	TMED1
		Serbp1			Radil							TLCD1	TMED10
		Serinc1			Rae1							TLN1	TMED2
		Serpinb1a			Rai14							TM4SF5	TMED4
		Setd7			Rala							TM9SF1	TMED5
		Sez6l			Ralb							TM9SF2	TMED7
		Sez6l2			Ralbp1							TM9SF3	TMED9
		Sfn			Ralgapb							TM9SF4	TMEM109
		Sft2d2			Ran							TMBIM1	TMEM11
		Sfxn1			Ranbp1							TMC7	TMEM126A
		Sfxn3			Ranbp2							TMCO1	TMEM132E
		Sfxn5			Ranbp3							TMED1	TMEM143
		Sgip1			Rap1b							TMED10	TMEM165
		Sh3bgrl2			Rap2a							TMED3	TMEM192
		Sh3bgrl3			Rap2b							TMED4	TMEM205
		Sh3d21			Rap2c							TMED5	TMEM209
		Sh3gl1			Rapgef2							TMED7	TMEM245
		Sh3gl2			Rars2							TMED9	TMEM256
		Sh3gl3			Rasal1							TMEM106B	TMEM33
		Sh3glb1			Rbbp4							TMEM106C	TMEM41A
		Sh3glb2			Rbm39							TMEM109	TMEM43
		Sh3kbp1			Rbm44							TMEM115	TMEM68
		Shank1			Rbmxl1							TMEM120A	TMEM70
		Shank2			Rbx1							TMEM126A	TMLHE
		Shank3			Rcc1							TMEM128	TMOD3
		Shisa7			Rcn2							TMEM14C	TMPO
		Shroom2			Rdh11							TMEM161A	TMX1
		Sipa1l1			Rdh13							TMEM165	TMX2
		Sirpa			Rdh14							TMEM175	TMX3
		Sirt2			Rdx							TMEM176A	TMX4
		Skp1			Reep2							TMEM176B	TNPO1
		Skt			Reep5							TMEM179B	TNS1
		Slc12a2			Reep6							TMEM181	TOLLIP
		Slc12a5			Reps1							TMEM192	TOM1L2
		Slc16a1			Rer1							TMEM205	TOMM20
		Slc16a7			Rfc3							TMEM209	TOMM22
		Slc17a6			Rfc5							TMEM214	TOMM34
		Slc17a7			Rhbdd1							TMEM245	TOMM40
		Slc1a2			Rhoa							TMEM256	TOMM5
		Slc1a3			Rhob							TMEM260	TOMM6
		Slc1a4			Rhog							TMEM30A	TOMM70
		Slc1a6			Rhot1							TMEM33	TOP1
		Slc20a2			Rhot2							TMEM38B	TOP2A
[truncated: 767 more rows]
